# Supplementary material for: N′-[(E)-2-Chloro­benzyl­idene]-2-[(1,3,4-thia­diazol-2-yl)sulfan­yl]acetohydrazide
Source: Acta Crystallogr Sect E Struct Rep Online. 2011 Sep 14;67(Pt 10):o2612. doi: 10.1107/S1600536811035549 (PMC3201361; doi:10.1107/S1600536811035549)
Supplement: Supplementary file 1 [file e-67-o2612-sup1.cif]

##############################################################################
#                                                                            #
# This CIF contains the data in a paper accepted for publication in          #
# Acta Crystallographica Section E. It conforms to the requirements of       #
# Notes for Authors for Acta Crystallographica Section E, and has been       #
# peer reviewed under the auspices of the IUCr Commission on Journals.       #
#                                                                            #
# Full details of the Crystallographic Information File format               #
# are given in the paper "The Crystallographic Information File (CIF):       #
# a New Standard Archive File for Crystallography" by S. R. Hall, F. H.      #
# Allen and I. D. Brown [Acta Cryst. (1991), A47, 655-685].                  #
#                                                                            #
# The current version of the core CIF dictionary is obtainable from          #
# ftp://ftp.iucr.org/pub/cif_core.dic.                                       #
#                                                                            #
# Software is freely available for graphical display of the structure(s)     #
# in this CIF. For information consult the CIF software page                 #
# http://www.iucr.org/resources/cif/software.                                #
#                                                                            #
# This file may be used for bona fide research purposes within the           #
# scientific community so long as proper attribution is given to the journal # 
# article from which it was obtained.                                        #
#                                                                            #
##############################################################################
data_global
_audit_creation_method     SHELXL-97
_journal_date_recd_electronic     2011-07-25
_journal_date_accepted     2011-08-31
_journal_name_full     'Acta Crystallographica, Section E'
_journal_year     2011
_journal_volume     67
_journal_issue     10
_journal_page_first     o2612
_journal_page_last     o2612
_journal_paper_category     QO
_journal_coeditor_code     BT5593
_publ_contact_author_name     'M. N. Ponnuswamy'
_publ_contact_author_address
;   Centre of Advanced Study in Crystallography and Biophysics
    University of Madras
    Guindy Campus
    Chennai 600 025
    India
;
_publ_contact_author_email     'mnpsy2004@yahoo.com'
_publ_contact_author_fax     '+9144 22352494'
_publ_contact_author_phone     '+9144 22300122'
_publ_section_title
;\
<i>N</i>'-[(<i>E</i>)-2-Chlorobenzylidene]-2-[(1,3,4-thiadiazol-2-yl)sulfanyl]\
acetohydrazide
;
loop_
    _publ_author_name
    _publ_author_footnote
    _publ_author_address
    'S. Mohan'
;
 Parent Department: Department of Chemistry,
 Presidency College (Autonomous),
 Chennai 600 005,
 India
;
;
 Research and Development Centre
 Orchid Chemicals and Pharmaceuticals Ltd
 Chennai 600 119
 India
;
    'S. Ananthan' ?
;
 Department of Chemistry
 Presidency College (Autonomous)
 Chennai 600 005
 India
;
    'P. Ramesh' ?
;
  Centre of Advanced Study in Crystallography and Biophysics
  University of Madras
  Guindy Campus
  Chennai 600 025
  India
;
    'D. Saravanan' ?
;
  Department of Chemistry
  National College
  Tiruchirappali 620 001
  India
;
    'M. N. Ponnuswamy' ?
;
    Centre of Advanced Study in Crystallography and Biophysics
    University of Madras
    Guindy Campus
    Chennai 600 025
    India
;
data_I
_audit_creation_method     SHELXL-97
_chemical_name_systematic
;
<i>N</i>'-[(<i>E</i>)-2-Chlorobenzylidene]-2-[(1,3,4-thiadiazol-2-
yl)sulfanyl]acetohydrazide
;
_chemical_name_common
;
;
_chemical_formula_moiety     'C11 H9 Cl N4 O S2'
_chemical_formula_sum     'C11 H9 Cl N4 O S2'
_chemical_formula_iupac     'C11 H9 Cl N4 O S2'
_chemical_formula_weight     312.79
_chemical_melting_point     ?
_symmetry_cell_setting     triclinic
_symmetry_space_group_name_H-M     'P -1'
_symmetry_space_group_name_Hall     '-P 1'
loop_
    _symmetry_equiv_pos_as_xyz
    'x, y, z'
    '-x, -y, -z'
_cell_length_a     7.551(5)
_cell_length_b     8.743(3)
_cell_length_c     11.269(5)
_cell_angle_alpha     69.295(5)
_cell_angle_beta     87.493(4)
_cell_angle_gamma     78.892(5)
_cell_volume     682.6(6)
_cell_formula_units_Z     2
_cell_measurement_reflns_used     1536
_cell_measurement_theta_min     1.93
_cell_measurement_theta_max     28.62
_cell_measurement_temperature     293(2)
_exptl_crystal_description     Block
_exptl_crystal_colour     Colorless
_exptl_crystal_size_max     0.20
_exptl_crystal_size_mid     0.17
_exptl_crystal_size_min     0.16
_exptl_crystal_density_diffrn     1.522
_exptl_crystal_density_meas     ?
_exptl_crystal_density_method     'not measured'
_exptl_crystal_F_000     320
_exptl_absorpt_coefficient_mu     0.582
_exptl_absorpt_correction_type     multi-scan
_exptl_absorpt_process_details     '(SADABS; Bruker, 2008)'
_exptl_absorpt_correction_T_min     0.890
_exptl_absorpt_correction_T_max     0.911
_exptl_special_details
;
;
_diffrn_ambient_temperature     293(2)
_diffrn_radiation_type     MoK\a
_diffrn_radiation_wavelength     0.71073
_diffrn_radiation_source     'fine-focus sealed tube'
_diffrn_radiation_monochromator     graphite
_diffrn_measurement_device_type     'Bruker SMART APEXII area-detector'
_diffrn_measurement_method     '\w and \f'
_diffrn_detector_area_resol_mean     ?
_diffrn_reflns_number     12836
_diffrn_reflns_av_R_equivalents     0.0262
_diffrn_reflns_av_sigmaI/netI     0.0194
_diffrn_reflns_theta_min     1.93
_diffrn_reflns_theta_max     28.62
_diffrn_reflns_theta_full     25.00
_diffrn_measured_fraction_theta_max     0.985
_diffrn_measured_fraction_theta_full     1.000
_diffrn_reflns_limit_h_min     -10
_diffrn_reflns_limit_h_max     10
_diffrn_reflns_limit_k_min     -11
_diffrn_reflns_limit_k_max     11
_diffrn_reflns_limit_l_min     -15
_diffrn_reflns_limit_l_max     15
_diffrn_standards_number     ?
_diffrn_standards_interval_count     ?
_diffrn_standards_interval_time     ?
_diffrn_standards_decay_%     ?
_refine_special_details
;
Refinement of <i>F</i>^2^ against ALL reflections. The weighted <i>R</i>-factor
<i>wR</i> and goodness of fit <i>S</i> are based on <i>F</i>^2^, conventional
<i>R</i>-factors <i>R</i> are based on <i>F</i>, with <i>F</i> set to zero for
negative <i>F</i>^2^. The threshold expression of <i>F</i>^2^ >
\s(<i>F</i>^2^) is used only for calculating <i>R</i>-factors(gt) <i>etc</i>.
and is not relevant to the choice of reflections for refinement.
<i>R</i>-factors based on <i>F</i>^2^ are statistically about twice as large
as those based on <i>F</i>, and <i>R</i>- factors based on ALL data will be
even larger.
;
_reflns_number_total     3446
_reflns_number_gt     2858
_reflns_threshold_expression     I>2\s(I)
_refine_ls_structure_factor_coef     Fsqd
_refine_ls_matrix_type     full
_refine_ls_R_factor_all     0.0512
_refine_ls_R_factor_gt     0.0427
_refine_ls_wR_factor_gt     0.1133
_refine_ls_wR_factor_ref     0.1214
_refine_ls_goodness_of_fit_ref     1.045
_refine_ls_restrained_S_all     1.045
_refine_ls_number_reflns     3446
_refine_ls_number_parameters     176
_refine_ls_number_restraints     0
_refine_ls_hydrogen_treatment     mixed
_refine_ls_weighting_scheme     calc
_refine_ls_weighting_details
         'calc w=1/[\s^2^(Fo^2^)+(0.0552P)^2^+0.2980P] where P=(Fo^2^+2Fc^2^)/3'
_atom_sites_solution_hydrogens     geom
_atom_sites_solution_primary     direct
_atom_sites_solution_secondary     difmap
_refine_ls_shift/su_max     0.000
_refine_ls_shift/su_mean     0.000
_refine_diff_density_max     0.807
_refine_diff_density_min     -0.703
_refine_ls_extinction_method     none
_refine_ls_extinction_coef     ?
loop_
    _atom_type_symbol
    _atom_type_description
    _atom_type_scat_dispersion_real
    _atom_type_scat_dispersion_imag
    _atom_type_scat_source
    'C' 'C' 0.0033 0.0016
                         'International Tables Vol C Tables 4.2.6.8 and 6.1.1.4'
    'H' 'H' 0.0000 0.0000
                         'International Tables Vol C Tables 4.2.6.8 and 6.1.1.4'
    'N' 'N' 0.0061 0.0033
                         'International Tables Vol C Tables 4.2.6.8 and 6.1.1.4'
    'O' 'O' 0.0106 0.0060
                         'International Tables Vol C Tables 4.2.6.8 and 6.1.1.4'
    'S' 'S' 0.1246 0.1234
                         'International Tables Vol C Tables 4.2.6.8 and 6.1.1.4'
    'Cl' 'Cl' 0.1484 0.1585
                         'International Tables Vol C Tables 4.2.6.8 and 6.1.1.4'
_computing_data_collection     'APEX2 (Bruker, 2008)'
_computing_cell_refinement     'APEX2 (Bruker, 2008)'
_computing_data_reduction     'SAINT (Bruker, 2008)'
_computing_structure_solution     'SHELXS97 (Sheldrick, 2008)'
_computing_structure_refinement     'SHELXL97 (Sheldrick, 2008)'
_computing_molecular_graphics     'ORTEP-3 (Farrugia, 1997)'
_computing_publication_material
                            'SHELXL97 (Sheldrick, 2008) and PLATON (Spek, 2009)'
loop_
    _atom_site_type_symbol
    _atom_site_label
    _atom_site_fract_x
    _atom_site_fract_y
    _atom_site_fract_z
    _atom_site_U_iso_or_equiv
    _atom_site_adp_type
    _atom_site_calc_flag
    _atom_site_refinement_flags
    _atom_site_occupancy
    _atom_site_symmetry_multiplicity
    _atom_site_disorder_assembly
    _atom_site_disorder_group
    S S1 0.25535(9) 0.03479(8) 0.74213(5) 0.06663(19) Uani d . 1 1 . .
    S S2 0.56742(7) 0.20903(7) 0.65247(4) 0.05462(16) Uani d . 1 1 . .
    Cl Cl1 0.84070(13) 0.88994(8) -0.05412(6) 0.0894(3) Uani d . 1 1 . .
    O O1 0.8486(2) 0.3817(2) 0.59757(12) 0.0554(3) Uani d . 1 1 . .
    C C1 0.1207(3) 0.0256(3) 0.6276(2) 0.0626(5) Uani d . 1 1 . .
    H H1 0.0209 -0.0258 0.6469 0.075 Uiso calc R 1 1 . .
    N N2 0.1673(3) 0.0946(3) 0.51348(18) 0.0629(5) Uani d . 1 1 . .
    N N3 0.3200(3) 0.1628(2) 0.50782(16) 0.0562(4) Uani d . 1 1 . .
    C C4 0.3807(3) 0.1407(2) 0.61968(17) 0.0463(4) Uani d . 1 1 . .
    C C5 0.6334(3) 0.3041(2) 0.49114(16) 0.0471(4) Uani d . 1 1 . .
    H H5A 0.6700 0.2203 0.4524 0.057 Uiso calc R 1 1 . .
    H H5B 0.5333 0.3857 0.4414 0.057 Uiso calc R 1 1 . .
    C C6 0.7884(2) 0.3867(2) 0.49625(16) 0.0438(4) Uani d . 1 1 . .
    N N7 0.8544(2) 0.4699(2) 0.38490(14) 0.0489(4) Uani d . 1 1 . .
    H H7 0.950(3) 0.519(3) 0.386(2) 0.065(7) Uiso d . 1 1 . .
    N N8 0.7873(2) 0.4676(2) 0.27372(13) 0.0460(3) Uani d . 1 1 . .
    C C9 0.8396(2) 0.5689(2) 0.17253(16) 0.0449(4) Uani d . 1 1 . .
    H H9 0.9113 0.6420 0.1773 0.054 Uiso calc R 1 1 . .
    C C10 0.7866(2) 0.5701(2) 0.04874(16) 0.0454(4) Uani d . 1 1 . .
    C C11 0.7840(3) 0.7090(3) -0.06154(18) 0.0556(5) Uani d . 1 1 . .
    C C12 0.7388(3) 0.7078(3) -0.17847(19) 0.0672(6) Uani d . 1 1 . .
    H H12 0.7370 0.8021 -0.2507 0.081 Uiso calc R 1 1 . .
    C C13 0.6966(3) 0.5678(4) -0.1873(2) 0.0729(7) Uani d . 1 1 . .
    H H13 0.6667 0.5665 -0.2661 0.087 Uiso calc R 1 1 . .
    C C14 0.6980(3) 0.4283(4) -0.0810(2) 0.0694(6) Uani d . 1 1 . .
    H H14 0.6692 0.3330 -0.0880 0.083 Uiso calc R 1 1 . .
    C C15 0.7423(3) 0.4294(3) 0.0368(2) 0.0562(5) Uani d . 1 1 . .
    H H15 0.7422 0.3348 0.1085 0.067 Uiso calc R 1 1 . .
loop_
    _atom_site_aniso_label
    _atom_site_aniso_U_11
    _atom_site_aniso_U_22
    _atom_site_aniso_U_33
    _atom_site_aniso_U_12
    _atom_site_aniso_U_13
    _atom_site_aniso_U_23
    S1 0.0858(4) 0.0739(4) 0.0431(3) -0.0386(3) 0.0118(3) -0.0131(2)
    S2 0.0671(3) 0.0632(3) 0.0327(2) -0.0252(2) -0.00281(19) -0.0087(2)
    Cl1 0.1404(7) 0.0620(4) 0.0558(3) -0.0234(4) -0.0051(4) -0.0055(3)
    O1 0.0617(8) 0.0749(9) 0.0336(6) -0.0256(7) -0.0014(5) -0.0173(6)
    C1 0.0675(13) 0.0632(13) 0.0646(13) -0.0273(11) 0.0083(10) -0.0247(10)
    N2 0.0700(11) 0.0703(12) 0.0560(10) -0.0295(9) 0.0011(8) -0.0228(9)
    N3 0.0681(11) 0.0625(10) 0.0417(8) -0.0259(8) 0.0007(7) -0.0155(7)
    C4 0.0587(11) 0.0410(8) 0.0378(8) -0.0138(8) 0.0045(7) -0.0102(7)
    C5 0.0586(11) 0.0522(10) 0.0329(8) -0.0178(8) 0.0016(7) -0.0140(7)
    C6 0.0475(9) 0.0489(9) 0.0345(8) -0.0097(7) -0.0018(7) -0.0134(7)
    N7 0.0493(9) 0.0647(10) 0.0330(7) -0.0199(8) -0.0038(6) -0.0125(7)
    N8 0.0448(8) 0.0608(9) 0.0320(7) -0.0129(7) -0.0030(6) -0.0138(6)
    C9 0.0429(9) 0.0537(10) 0.0365(8) -0.0108(7) -0.0017(7) -0.0126(7)
    C10 0.0395(8) 0.0597(11) 0.0341(8) -0.0061(7) 0.0009(6) -0.0148(7)
    C11 0.0578(11) 0.0646(12) 0.0369(9) -0.0040(9) -0.0001(8) -0.0127(8)
    C12 0.0677(14) 0.0887(17) 0.0342(9) -0.0003(12) -0.0031(9) -0.0154(10)
    C13 0.0602(13) 0.118(2) 0.0442(11) -0.0046(13) -0.0054(9) -0.0385(13)
    C14 0.0605(13) 0.0982(18) 0.0666(14) -0.0197(12) 0.0004(11) -0.0470(14)
    C15 0.0530(11) 0.0702(13) 0.0489(10) -0.0155(9) 0.0012(8) -0.0230(9)
_geom_special_details
;
All e.s.d.'s (except the e.s.d. in the dihedral angle between two l.s. planes)
are estimated using the full covariance matrix. The cell e.s.d.'s are taken
into account individually in the estimation of e.s.d.'s in distances, angles
and torsion angles; correlations between e.s.d.'s in cell parameters are only
used when they are defined by crystal symmetry. An approximate (isotropic)
treatment of cell e.s.d.'s is used for estimating e.s.d.'s involving l.s.
planes.
;
loop_
    _geom_bond_atom_site_label_1
    _geom_bond_atom_site_label_2
    _geom_bond_site_symmetry_2
    _geom_bond_distance
    _geom_bond_publ_flag
    S1 C1 . 1.711(3) ?
    S1 C4 . 1.725(2) ?
    S2 C4 . 1.734(2) ?
    S2 C5 . 1.8044(19) ?
    Cl1 C11 . 1.747(3) ?
    O1 C6 . 1.231(2) ?
    C1 N2 . 1.278(3) ?
    C1 H1 . 0.9300 ?
    N2 N3 . 1.386(3) ?
    N3 C4 . 1.296(2) ?
    C5 C6 . 1.502(3) ?
    C5 H5A . 0.9700 ?
    C5 H5B . 0.9700 ?
    C6 N7 . 1.338(2) ?
    N7 N8 . 1.380(2) ?
    N7 H7 . 0.91(3) ?
    N8 C9 . 1.273(2) ?
    C9 C10 . 1.464(2) ?
    C9 H9 . 0.9300 ?
    C10 C15 . 1.387(3) ?
    C10 C11 . 1.394(3) ?
    C11 C12 . 1.380(3) ?
    C12 C13 . 1.360(4) ?
    C12 H12 . 0.9300 ?
    C13 C14 . 1.373(4) ?
    C13 H13 . 0.9300 ?
    C14 C15 . 1.387(3) ?
    C14 H14 . 0.9300 ?
    C15 H15 . 0.9300 ?
loop_
    _geom_angle_atom_site_label_1
    _geom_angle_atom_site_label_2
    _geom_angle_atom_site_label_3
    _geom_angle_site_symmetry_1
    _geom_angle_site_symmetry_3
    _geom_angle
    _geom_angle_publ_flag
    C1 S1 C4 . . 86.64(11) ?
    C4 S2 C5 . . 97.92(9) ?
    N2 C1 S1 . . 115.12(18) ?
    N2 C1 H1 . . 122.4 ?
    S1 C1 H1 . . 122.4 ?
    C1 N2 N3 . . 112.27(18) ?
    C4 N3 N2 . . 112.06(17) ?
    N3 C4 S1 . . 113.92(16) ?
    N3 C4 S2 . . 126.04(15) ?
    S1 C4 S2 . . 120.04(11) ?
    C6 C5 S2 . . 107.09(12) ?
    C6 C5 H5A . . 110.3 ?
    S2 C5 H5A . . 110.3 ?
    C6 C5 H5B . . 110.3 ?
    S2 C5 H5B . . 110.3 ?
    H5A C5 H5B . . 108.6 ?
    O1 C6 N7 . . 121.70(17) ?
    O1 C6 C5 . . 121.66(16) ?
    N7 C6 C5 . . 116.62(15) ?
    C6 N7 N8 . . 119.89(16) ?
    C6 N7 H7 . . 118.1(16) ?
    N8 N7 H7 . . 121.8(16) ?
    C9 N8 N7 . . 115.02(16) ?
    N8 C9 C10 . . 119.93(17) ?
    N8 C9 H9 . . 120.0 ?
    C10 C9 H9 . . 120.0 ?
    C15 C10 C11 . . 117.46(18) ?
    C15 C10 C9 . . 120.55(17) ?
    C11 C10 C9 . . 121.96(19) ?
    C12 C11 C10 . . 121.7(2) ?
    C12 C11 Cl1 . . 118.25(18) ?
    C10 C11 Cl1 . . 120.05(16) ?
    C13 C12 C11 . . 119.5(2) ?
    C13 C12 H12 . . 120.2 ?
    C11 C12 H12 . . 120.2 ?
    C12 C13 C14 . . 120.6(2) ?
    C12 C13 H13 . . 119.7 ?
    C14 C13 H13 . . 119.7 ?
    C13 C14 C15 . . 120.0(2) ?
    C13 C14 H14 . . 120.0 ?
    C15 C14 H14 . . 120.0 ?
    C10 C15 C14 . . 120.7(2) ?
    C10 C15 H15 . . 119.6 ?
    C14 C15 H15 . . 119.6 ?
loop_
    _geom_torsion_atom_site_label_1
    _geom_torsion_atom_site_label_2
    _geom_torsion_atom_site_label_3
    _geom_torsion_atom_site_label_4
    _geom_torsion_site_symmetry_1
    _geom_torsion_site_symmetry_2
    _geom_torsion_site_symmetry_3
    _geom_torsion_site_symmetry_4
    _geom_torsion
    _geom_torsion_publ_flag
    C4 S1 C1 N2 . . . . -0.2(2) ?
    S1 C1 N2 N3 . . . . 0.1(3) ?
    C1 N2 N3 C4 . . . . 0.1(3) ?
    N2 N3 C4 S1 . . . . -0.3(2) ?
    N2 N3 C4 S2 . . . . -179.38(15) ?
    C1 S1 C4 N3 . . . . 0.26(17) ?
    C1 S1 C4 S2 . . . . 179.43(14) ?
    C5 S2 C4 N3 . . . . -1.1(2) ?
    C5 S2 C4 S1 . . . . 179.81(12) ?
    C4 S2 C5 C6 . . . . 175.22(13) ?
    S2 C5 C6 O1 . . . . 0.3(2) ?
    S2 C5 C6 N7 . . . . -177.98(14) ?
    O1 C6 N7 N8 . . . . 177.73(17) ?
    C5 C6 N7 N8 . . . . -4.0(3) ?
    C6 N7 N8 C9 . . . . 170.33(17) ?
    N7 N8 C9 C10 . . . . 176.09(16) ?
    N8 C9 C10 C15 . . . . -24.7(3) ?
    N8 C9 C10 C11 . . . . 157.42(19) ?
    C15 C10 C11 C12 . . . . 0.2(3) ?
    C9 C10 C11 C12 . . . . 178.18(19) ?
    C15 C10 C11 Cl1 . . . . -179.30(15) ?
    C9 C10 C11 Cl1 . . . . -1.3(3) ?
    C10 C11 C12 C13 . . . . -0.5(3) ?
    Cl1 C11 C12 C13 . . . . 179.03(18) ?
    C11 C12 C13 C14 . . . . 0.3(4) ?
    C12 C13 C14 C15 . . . . 0.1(4) ?
    C11 C10 C15 C14 . . . . 0.2(3) ?
    C9 C10 C15 C14 . . . . -177.78(19) ?
    C13 C14 C15 C10 . . . . -0.4(3) ?
loop_
    _geom_hbond_atom_site_label_D
    _geom_hbond_atom_site_label_H
    _geom_hbond_atom_site_label_A
    _geom_hbond_site_symmetry_A
    _geom_hbond_distance_DH
    _geom_hbond_distance_HA
    _geom_hbond_distance_DA
    _geom_hbond_angle_DHA
    C9 H9 Cl1 1 0.93 2.73 3.056(2) 101.5
    N7 H7 O1 2_766 0.91(3) 1.93(3) 2.845(3) 175(2)
    C5 H5A Cg1 2_656 0.97 2.95 3.896(3) 165
