# Supplementary material for: N′-[(E)-2-Chloro­benzyl­idene]-2-[(1,3,4-thia­diazol-2-yl)sulfan­yl]acetohydrazide
Source: Acta Crystallogr Sect E Struct Rep Online. 2011 Sep 14;67(Pt 10):o2612. doi: 10.1107/S1600536811035549 (PMC3201361; doi:10.1107/S1600536811035549)
Supplement: Supplementary file 2 [file e-67-o2612-Isup2.hkl]

# 
# h,k,l, Fc-squared, Fo-squared, sigma(Fo-squared) and status flag 
# 
data_I
_shelx_title '    SSMW33_0m in P-1' 
_shelx_refln_list_code          4 
_shelx_F_calc_maximum      125.21 
_exptl_crystal_F_000       320.00 
_reflns_d_resolution_high  0.7419 
 
loop_ 
 _symmetry_equiv_pos_as_xyz 
 'x, y, z' 
 '-x, -y, -z' 
 
_cell_length_a     7.5510 
_cell_length_b     8.7430 
_cell_length_c    11.2690 
_cell_angle_alpha  69.295 
_cell_angle_beta   87.493 
_cell_angle_gamma  78.892 
 
_shelx_F_squared_multiplier     1.000 
 
loop_ 
 _refln_index_h 
 _refln_index_k 
 _refln_index_l 
 _refln_F_squared_calc 
 _refln_F_squared_meas 
 _refln_F_squared_sigma 
 _refln_observed_status 
   1   0   0       50.19       44.46      0.73 o 
   2   0   0    10329.50     9685.84    228.96 o 
   3   0   0     1406.49     1422.32     21.66 o 
   4   0   0        2.74        2.53      0.16 o 
   5   0   0      104.39      101.42      1.44 o 
   6   0   0        3.24        2.20      0.34 o 
   7   0   0       40.32       51.47      1.79 o 
   8   0   0        0.32       -0.02      0.33 o 
   9   0   0        1.18        0.68      0.58 o 
  -9   1   0        0.02       -0.34      0.48 o 
  -8   1   0        2.55        3.48      0.51 o 
  -7   1   0        3.69        4.59      0.49 o 
  -6   1   0        4.18        5.24      0.49 o 
  -5   1   0       80.30       91.90      1.55 o 
  -4   1   0       22.77       19.79      0.70 o 
  -3   1   0      353.07      351.68      4.02 o 
  -2   1   0     2012.98     1986.08     58.72 o 
  -1   1   0      439.81      420.26      5.14 o 
   0   1   0      144.94      148.82      1.48 o 
   1   1   0     1175.38     1236.96     13.81 o 
   2   1   0       71.57       65.77      1.17 o 
   3   1   0     1002.65     1134.83     11.44 o 
   4   1   0      207.65      236.24      2.43 o 
   5   1   0       21.89       17.98      0.44 o 
   6   1   0      104.32       94.55      1.64 o 
   7   1   0       11.67       15.94      0.66 o 
   8   1   0        7.02        8.92      0.59 o 
   9   1   0        1.21        1.03      0.48 o 
  10   1   0        0.06       -0.41      0.68 o 
  -9   2   0        0.42       -0.50      0.95 o 
  -8   2   0        6.04        7.81      0.65 o 
  -7   2   0        0.51        0.42      0.45 o 
  -6   2   0       18.10       14.89      0.71 o 
  -5   2   0      216.62      226.43      3.14 o 
  -4   2   0        9.37       10.04      0.42 o 
  -3   2   0      425.45      449.77      7.48 o 
  -2   2   0      226.04      266.70      2.91 o 
  -1   2   0    10876.91     9730.62    218.81 o 
   0   2   0     1503.06     1474.12     14.16 o 
   1   2   0      439.92      552.81      7.05 o 
   2   2   0     5123.66     4893.57    103.48 o 
   3   2   0      105.59      114.33      1.46 o 
   4   2   0      153.41      153.07      1.66 o 
   5   2   0       90.89       97.37      1.33 o 
   6   2   0       10.48       18.37      0.53 o 
   7   2   0        1.59        2.80      0.34 o 
   8   2   0        8.63        7.64      0.52 o 
   9   2   0       19.37       21.46      1.57 o 
  10   2   0        0.89       -0.03      0.68 o 
  -9   3   0        0.46        0.41      0.95 o 
  -8   3   0       14.08       12.45      0.98 o 
  -7   3   0        0.73        1.76      0.44 o 
  -6   3   0       16.42       19.44      0.85 o 
  -5   3   0       31.94       31.84      0.83 o 
  -4   3   0        0.47        0.40      0.18 o 
  -3   3   0      291.04      286.47      3.00 o 
  -2   3   0      123.85      130.37      1.50 o 
  -1   3   0     1031.14     1054.31      9.40 o 
   0   3   0      213.07      223.00      2.23 o 
   1   3   0      151.06      146.41      1.83 o 
   2   3   0      130.49      110.27      1.40 o 
   3   3   0      157.46      155.66      1.78 o 
   4   3   0      716.68      754.80      7.91 o 
   5   3   0       20.21       14.63      0.39 o 
   6   3   0        7.37        4.02      0.25 o 
   7   3   0       24.92       23.69      0.68 o 
   8   3   0       21.48       16.44      1.08 o 
   9   3   0        0.49        1.77      0.65 o 
  10   3   0        0.04        0.21      0.58 o 
  -8   4   0        0.50        0.18      0.49 o 
  -7   4   0        1.17        1.72      0.40 o 
  -6   4   0       63.74       66.42      1.29 o 
  -5   4   0       54.40       54.82      1.08 o 
  -4   4   0        2.74        2.42      0.28 o 
  -3   4   0        2.19        1.54      0.24 o 
  -2   4   0      163.82      169.56      1.81 o 
  -1   4   0      218.13      221.02      2.25 o 
   0   4   0       71.03       90.86      0.99 o 
   1   4   0     1687.11     1671.78     20.33 o 
   2   4   0       38.73       32.33      0.56 o 
   3   4   0      246.46      251.21      3.10 o 
   4   4   0     1022.83     1004.54     11.64 o 
   5   4   0      346.65      315.88      3.93 o 
   6   4   0       30.07       28.17      0.63 o 
   7   4   0       41.37       34.86      1.02 o 
   8   4   0        0.68        2.24      0.65 o 
   9   4   0        2.78        1.96      0.68 o 
  -7   5   0        3.73        2.37      0.41 o 
  -6   5   0        4.60        5.33      0.46 o 
  -5   5   0        0.06        1.10      0.70 o 
  -4   5   0       10.16       10.98      0.47 o 
  -3   5   0       16.50       16.81      0.48 o 
  -2   5   0      107.45      114.00      1.33 o 
  -1   5   0       76.62       73.65      0.97 o 
   0   5   0       33.66       34.10      0.57 o 
   1   5   0      320.20      275.79      3.43 o 
   2   5   0       17.24       15.75      0.41 o 
   3   5   0      295.81      293.25      3.61 o 
   4   5   0       76.78       82.97      1.25 o 
   5   5   0       64.68       59.65      1.02 o 
   6   5   0       87.71       88.66      1.73 o 
   7   5   0       96.23       90.18      1.83 o 
   8   5   0        9.67       14.43      0.80 o 
   9   5   0        0.59       -0.27      1.09 o 
  -7   6   0        1.76        2.41      0.59 o 
  -6   6   0        1.29        0.67      0.41 o 
  -5   6   0        1.67        1.07      0.33 o 
  -4   6   0       34.87       35.20      0.85 o 
  -3   6   0        0.29        0.22      0.21 o 
  -2   6   0       11.73       11.78      0.46 o 
  -1   6   0      136.78      143.15      1.98 o 
   0   6   0       34.75       30.97      0.60 o 
   1   6   0        1.56        2.99      0.23 o 
   2   6   0       40.52       40.35      0.77 o 
   3   6   0      649.29      616.85      8.45 o 
   4   6   0      286.85      284.99      4.19 o 
   5   6   0       41.69       38.11      1.28 o 
   6   6   0       10.64       11.71      1.07 o 
   7   6   0       27.61       23.14      1.34 o 
   8   6   0       11.34       10.39      1.05 o 
   9   6   0        6.56        7.36      1.64 o 
  -6   7   0        0.10        0.91      0.55 o 
  -5   7   0        3.73        2.76      0.59 o 
  -4   7   0        8.62       10.88      0.77 o 
  -3   7   0        2.91        2.65      0.39 o 
  -2   7   0      103.24      104.25      1.81 o 
  -1   7   0        5.48        4.98      0.34 o 
   0   7   0       25.32       28.85      0.78 o 
   1   7   0        8.46       10.56      0.45 o 
   2   7   0       41.17       45.75      0.89 o 
   3   7   0      208.73      193.34      3.04 o 
   4   7   0       47.02       42.92      1.39 o 
   5   7   0       98.48       95.98      2.54 o 
   6   7   0       24.41       19.80      1.08 o 
   7   7   0        0.10        0.00      0.52 o 
   8   7   0       16.58       18.94      1.40 o 
  -5   8   0        2.07        2.68      0.65 o 
  -4   8   0        6.47        7.02      0.79 o 
  -3   8   0        2.32        1.96      0.42 o 
  -2   8   0        5.47        7.03      0.47 o 
  -1   8   0       73.98       77.86      1.32 o 
   0   8   0        2.80        1.40      0.32 o 
   1   8   0        4.66        5.22      0.45 o 
   2   8   0       48.51       41.04      0.89 o 
   3   8   0       12.57       11.82      0.81 o 
   4   8   0        4.95        4.42      0.57 o 
   5   8   0       53.77       58.79      1.83 o 
   6   8   0       29.27       22.89      1.40 o 
   7   8   0        6.44        6.10      0.91 o 
   8   8   0        0.94        0.65      0.72 o 
  -4   9   0        0.00       -0.30      0.57 o 
  -3   9   0        0.03       -0.37      0.37 o 
  -2   9   0       11.21       11.82      0.62 o 
  -1   9   0        1.12        1.71      0.40 o 
   0   9   0       13.36       12.75      0.61 o 
   1   9   0        3.04        3.97      0.41 o 
   2   9   0       75.07       73.59      1.78 o 
   3   9   0       44.79       44.56      2.93 o 
   4   9   0       22.87       24.98      1.45 o 
   5   9   0        6.50        8.64      1.01 o 
   6   9   0        2.53        0.68      0.82 o 
   7   9   0       39.67       53.04      3.27 o 
  -2  10   0        7.75        9.23      0.75 o 
  -1  10   0        7.78        7.96      0.67 o 
   0  10   0        6.14        5.88      0.67 o 
   1  10   0       16.42       17.93      0.94 o 
   2  10   0       11.37       11.30      0.74 o 
   3  10   0        1.81        2.73      1.09 o 
   4  10   0        0.05        0.68      0.95 o 
   5  10   0       12.68       12.41      1.64 o 
   2  11   0        5.23        4.23      0.95 o 
  -5 -10   1        0.04       -0.27      0.95 o 
  -4 -10   1        8.90       12.07      1.20 o 
  -3 -10   1        0.14        0.34      0.75 o 
  -2 -10   1        0.01       -0.25      0.42 o 
  -1 -10   1       22.09       21.05      1.76 o 
   0 -10   1        7.97        7.54      1.64 o 
   1 -10   1        0.66        0.25      0.45 o 
  -6  -9   1       17.13       16.50      1.35 o 
  -5  -9   1       22.10       20.09      1.40 o 
  -4  -9   1       23.82       22.07      1.49 o 
  -3  -9   1        0.59        0.65      0.62 o 
  -2  -9   1       34.64       34.93      1.19 o 
  -1  -9   1       26.08       23.88      1.01 o 
   0  -9   1       12.53       12.85      0.64 o 
   1  -9   1        0.20        0.42      0.51 o 
   2  -9   1        2.36        3.13      0.53 o 
   3  -9   1       16.16       19.64      0.85 o 
  -7  -8   1        3.04        3.00      0.87 o 
  -6  -8   1        5.94       10.12      1.06 o 
  -5  -8   1        1.67        0.95      0.67 o 
  -4  -8   1       32.90       32.56      1.59 o 
  -3  -8   1        9.22        8.24      1.91 o 
  -2  -8   1      196.86      175.55      3.31 o 
  -1  -8   1        0.46        0.49      0.28 o 
   0  -8   1       18.73       16.08      0.64 o 
   1  -8   1       48.15       54.35      1.37 o 
   2  -8   1       13.71       13.31      0.63 o 
   3  -8   1        0.00       -0.32      0.35 o 
   4  -8   1        0.58        0.34      0.52 o 
   5  -8   1        0.16       -0.08      0.57 o 
  -8  -7   1       34.07       38.02      1.96 o 
  -7  -7   1        2.66        1.02      0.61 o 
  -6  -7   1       11.22        7.13      0.91 o 
  -5  -7   1        1.75        2.21      0.75 o 
  -4  -7   1       21.83       19.58      1.23 o 
  -3  -7   1      276.17      291.30      7.02 o 
  -2  -7   1      100.13      101.48      1.71 o 
  -1  -7   1       20.69       22.61      0.67 o 
   0  -7   1        8.79        8.74      0.46 o 
   1  -7   1        0.65        0.21      0.24 o 
   2  -7   1       59.76       57.00      1.21 o 
   3  -7   1        0.10       -0.19      0.34 o 
   4  -7   1        0.06       -0.05      0.46 o 
   5  -7   1        3.85        3.37      0.60 o 
   6  -7   1        0.00       -0.46      0.51 o 
  -9  -6   1        0.71       -0.41      1.09 o 
  -8  -6   1        5.02        6.10      0.88 o 
  -7  -6   1       21.29       27.09      1.49 o 
  -6  -6   1       84.39       83.38      4.91 o 
  -5  -6   1       37.41       41.63      2.73 o 
  -4  -6   1        9.99       10.08      0.82 o 
  -3  -6   1        8.99        9.35      0.47 o 
  -2  -6   1      621.51      613.28      8.09 o 
  -1  -6   1        0.47        1.90      0.61 o 
   0  -6   1     1050.39     1030.42     11.84 o 
   1  -6   1        1.78        1.61      0.30 o 
   2  -6   1        3.20        4.06      0.33 o 
   3  -6   1       33.46       33.50      0.69 o 
   4  -6   1        0.64        0.69      0.30 o 
   5  -6   1        3.31        3.78      0.40 o 
   6  -6   1        0.67        0.21      0.37 o 
   7  -6   1        1.09        0.91      0.44 o 
  -9  -5   1       13.27       15.00      2.05 o 
  -8  -5   1        5.03        3.90      0.75 o 
  -7  -5   1       16.97       22.20      1.30 o 
  -6  -5   1       19.45       16.64      0.78 o 
  -5  -5   1        3.37        4.46      0.41 o 
  -4  -5   1      172.30      163.28      2.59 o 
  -3  -5   1      581.16      583.79      6.91 o 
  -2  -5   1       16.10       25.08      0.66 o 
  -1  -5   1       38.92       37.83      1.28 o 
   0  -5   1      403.51      402.51      4.30 o 
   1  -5   1        6.17        5.01      0.24 o 
   2  -5   1       19.29       21.42      0.45 o 
   3  -5   1        6.28        5.79      0.30 o 
   4  -5   1        0.01        0.36      0.25 o 
   5  -5   1        3.30        2.94      0.39 o 
   6  -5   1       10.92       11.06      0.57 o 
   7  -5   1        3.14        3.20      0.46 o 
  -9  -4   1       10.34       12.31      1.09 o 
  -8  -4   1       20.34       26.75      1.08 o 
  -7  -4   1       10.61        8.50      0.64 o 
  -6  -4   1       10.78       14.33      0.72 o 
  -5  -4   1      152.02      158.14      2.87 o 
  -4  -4   1      447.16      450.89      5.43 o 
  -3  -4   1      490.82      526.46      6.21 o 
  -2  -4   1       16.72       26.48      0.43 o 
  -1  -4   1     1061.01     1110.66     11.61 o 
   0  -4   1       25.66       22.78      0.46 o 
   1  -4   1       13.43       15.58      0.65 o 
   2  -4   1      170.14      158.51      1.88 o 
   3  -4   1      109.45      114.08      1.48 o 
   4  -4   1       48.83       48.20      1.27 o 
   5  -4   1        4.03        3.86      0.39 o 
   6  -4   1        0.18       -0.18      0.28 o 
   7  -4   1        3.40        3.86      0.48 o 
   8  -4   1        1.18        1.42      0.48 o 
  -9  -3   1        9.92        7.59      0.91 o 
  -8  -3   1       46.09       55.65      1.93 o 
  -7  -3   1       13.65       17.08      0.83 o 
  -6  -3   1        4.09        7.44      0.51 o 
  -5  -3   1        0.03        0.19      0.20 o 
  -4  -3   1       18.32       17.65      0.62 o 
  -3  -3   1      100.13      116.74      1.57 o 
  -2  -3   1        0.94        2.38      0.21 o 
  -1  -3   1     1405.05     1465.19     15.23 o 
   0  -3   1        3.82        7.32      0.18 o 
   1  -3   1      191.68      193.87      2.33 o 
   2  -3   1     1028.69     1020.77     10.56 o 
   3  -3   1       29.55       26.04      0.44 o 
   4  -3   1       35.64       34.67      0.76 o 
   5  -3   1        2.42        1.85      0.36 o 
   6  -3   1       18.17       19.54      0.77 o 
   7  -3   1       10.20       10.13      0.62 o 
   8  -3   1        8.52        7.65      0.62 o 
 -10  -2   1        1.06        0.92      1.50 o 
  -9  -2   1        2.95        3.70      0.78 o 
  -8  -2   1       33.84       31.54      1.51 o 
  -7  -2   1       44.01       53.29      1.79 o 
  -6  -2   1      266.00      275.35      3.88 o 
  -5  -2   1      569.59      549.68      7.23 o 
  -4  -2   1       14.60       16.00      0.39 o 
  -3  -2   1       60.41       87.19      1.19 o 
  -2  -2   1        1.11        3.12      0.11 o 
  -1  -2   1     1029.26     1108.36     12.42 o 
   0  -2   1       23.34       26.51      0.38 o 
   1  -2   1      366.91      354.69      4.11 o 
   2  -2   1      141.35      128.94      1.57 o 
   3  -2   1        0.49        0.92      0.17 o 
   4  -2   1      327.47      310.19      4.72 o 
   5  -2   1      216.23      211.89      2.98 o 
   6  -2   1        2.67        4.83      0.44 o 
   7  -2   1        5.14        4.35      0.49 o 
   8  -2   1        0.00       -0.34      0.34 o 
   9  -2   1        0.01        0.14      0.41 o 
 -10  -1   1        0.06       -0.62      0.65 o 
  -9  -1   1        3.07        4.99      0.85 o 
  -8  -1   1        8.07       10.62      0.67 o 
  -7  -1   1        0.09        0.26      0.34 o 
  -6  -1   1      110.37      110.45      1.62 o 
  -5  -1   1       91.22      103.74      2.14 o 
  -4  -1   1        4.26        3.45      0.20 o 
  -3  -1   1       64.76       59.22      0.88 o 
  -2  -1   1       12.49       15.75      0.37 o 
  -1  -1   1      120.56      146.01      2.29 o 
   0  -1   1     1337.90     1434.61     16.22 o 
   1  -1   1     7054.09     6343.05    105.24 o 
   2  -1   1      114.75      127.54      3.21 o 
   3  -1   1      376.95      383.64      8.50 o 
   4  -1   1       23.93       20.52      1.01 o 
   5  -1   1       29.33       25.98      0.85 o 
   6  -1   1       16.45       14.31      0.68 o 
   7  -1   1       44.35       43.20      1.28 o 
   8  -1   1        5.57        7.43      0.60 o 
   9  -1   1        0.08        0.29      0.61 o 
  -9   0   1        9.55        7.88      1.34 o 
  -8   0   1        1.69        2.72      0.48 o 
  -7   0   1        7.23        8.70      0.62 o 
  -6   0   1       89.42       88.04      1.56 o 
  -5   0   1        9.14       12.75      0.62 o 
  -4   0   1      391.09      444.32      5.34 o 
  -3   0   1      330.89      349.66      4.05 o 
  -2   0   1     3342.01     3441.65     38.37 o 
  -1   0   1       10.76        8.24      0.24 o 
   0   0   1      591.35      630.59      7.25 o 
   1   0   1     1817.42     1747.40     24.76 o 
   2   0   1        2.27        6.31      0.22 o 
   3   0   1      431.94      416.76      4.80 o 
   4   0   1      520.58      550.70      7.84 o 
   5   0   1       29.35       35.40      0.63 o 
   6   0   1       22.59       25.02      0.81 o 
   7   0   1       50.49       39.94      1.40 o 
   8   0   1        0.87        0.23      0.36 o 
   9   0   1        5.04        4.51      0.61 o 
  -9   1   1        0.44        0.20      0.75 o 
  -8   1   1        7.76        5.09      0.75 o 
  -7   1   1       48.04       50.00      1.41 o 
  -6   1   1       49.04       43.24      1.00 o 
  -5   1   1       18.44       15.57      0.59 o 
  -4   1   1     2794.07     2884.58     29.20 o 
  -3   1   1        8.15       12.20      0.29 o 
  -2   1   1     4692.83     4601.44     50.52 o 
  -1   1   1      278.76      293.29      3.08 o 
   0   1   1        3.27        7.32      0.17 o 
   1   1   1      293.00      312.68      4.02 o 
   2   1   1       19.35       18.03      0.49 o 
   3   1   1     2454.58     2353.26     28.37 o 
   4   1   1      589.51      631.97      7.22 o 
   5   1   1      162.65      153.09      2.00 o 
   6   1   1       37.63       33.76      0.75 o 
   7   1   1        0.70       -0.24      0.24 o 
   8   1   1        1.19        0.64      0.32 o 
   9   1   1        1.84        1.27      0.47 o 
  10   1   1        9.30        9.37      0.76 o 
  -9   2   1        0.00       -0.32      0.52 o 
  -8   2   1        0.09       -0.36      0.52 o 
  -7   2   1        6.04        5.96      0.59 o 
  -6   2   1      133.92      144.41      3.21 o 
  -5   2   1        6.10        7.31      0.89 o 
  -4   2   1      589.26      617.61      7.68 o 
  -3   2   1      914.28      963.05     11.66 o 
  -2   2   1      252.06      279.83      2.94 o 
  -1   2   1    15677.45    12412.07    547.90 o 
   0   2   1     1496.55     1480.37     15.17 o 
   1   2   1      654.89      675.50      8.57 o 
   2   2   1       94.62      111.26      4.31 o 
   3   2   1      235.75      301.52      4.01 o 
   4   2   1      167.73      200.40      2.81 o 
   5   2   1       70.33       63.75      0.92 o 
   6   2   1       58.85       45.21      0.74 o 
   7   2   1        1.02        0.14      0.24 o 
   8   2   1        8.39        9.16      1.06 o 
   9   2   1       11.66        9.57      0.62 o 
  10   2   1        2.49        1.11      0.72 o 
  -9   3   1        0.86        0.33      0.52 o 
  -8   3   1        0.01       -0.09      0.52 o 
  -7   3   1        7.68        5.37      0.62 o 
  -6   3   1       20.63       19.51      0.70 o 
  -5   3   1      169.11      158.26      2.37 o 
  -4   3   1        8.98        9.13      0.42 o 
  -3   3   1        8.95        5.83      0.47 o 
  -2   3   1      582.34      614.51      5.58 o 
  -1   3   1       18.97       19.32      0.36 o 
   0   3   1       65.27       66.46      1.06 o 
   1   3   1        8.97       14.98      0.31 o 
   2   3   1     3813.47     3832.00     71.09 o 
   3   3   1      255.56      294.29      3.92 o 
   4   3   1      329.12      331.52      3.92 o 
   5   3   1      371.20      382.72      4.22 o 
   6   3   1      130.03      118.03      1.46 o 
   7   3   1       22.43       30.38      0.65 o 
   8   3   1       11.60        8.53      0.55 o 
   9   3   1        4.03        4.34      0.60 o 
  10   3   1        1.03        0.46      0.68 o 
  -8   4   1        0.86        1.05      0.49 o 
  -7   4   1       21.98       23.35      1.12 o 
  -6   4   1        3.80        3.88      0.48 o 
  -5   4   1        0.13        0.29      0.25 o 
  -4   4   1      218.70      223.31      2.87 o 
  -3   4   1       75.49       72.27      0.93 o 
  -2   4   1     1474.47     1509.01     13.46 o 
  -1   4   1       44.72       38.45      0.79 o 
   0   4   1       65.87       67.41      0.83 o 
   1   4   1      340.84      356.50     14.25 o 
   2   4   1       92.43      140.95      1.73 o 
   3   4   1       52.10       49.10      0.75 o 
   4   4   1        2.48        7.51      0.27 o 
   5   4   1       24.60       27.10      0.60 o 
   6   4   1       10.51        7.13      0.31 o 
   7   4   1       49.93       54.91      0.94 o 
   8   4   1       37.34       32.12      1.13 o 
   9   4   1        0.01        0.42      0.58 o 
  -8   5   1        0.17       -0.49      0.49 o 
  -7   5   1        4.01        3.07      0.49 o 
  -6   5   1        0.42        0.15      0.35 o 
  -5   5   1        5.22        4.61      0.45 o 
  -4   5   1        3.45        3.52      0.33 o 
  -3   5   1      232.98      243.95      2.75 o 
  -2   5   1      217.77      217.77      2.34 o 
  -1   5   1       12.15       13.11      0.36 o 
   0   5   1       94.02       89.67      1.04 o 
   1   5   1        2.02        0.48      0.18 o 
   2   5   1      222.00      235.12      3.25 o 
   3   5   1       25.68       35.68      0.68 o 
   4   5   1      268.81      265.00      3.36 o 
   5   5   1       22.16       16.93      0.44 o 
   6   5   1       11.98       16.91      0.48 o 
   7   5   1       25.03       32.91      1.01 o 
   8   5   1       14.01       13.00      0.68 o 
   9   5   1        0.00        0.00      0.95 o 
  -7   6   1        1.75        1.60      0.55 o 
  -6   6   1        6.37        5.50      0.54 o 
  -5   6   1        9.12        9.68      0.59 o 
  -4   6   1        4.62        4.55      0.55 o 
  -3   6   1        8.29        6.24      0.38 o 
  -2   6   1       62.34       57.75      0.91 o 
  -1   6   1      101.52      100.89      1.22 o 
   0   6   1      109.71      108.93      1.57 o 
   1   6   1       92.73      103.90      1.53 o 
   2   6   1       60.30       59.50      0.98 o 
   3   6   1      250.87      267.32      4.03 o 
   4   6   1      128.59      124.00      2.18 o 
   5   6   1        4.14        2.95      0.31 o 
   6   6   1       76.05       86.46      2.17 o 
   7   6   1        5.59        2.78      0.60 o 
   8   6   1        1.23        0.64      0.48 o 
   9   6   1       10.63       11.86      1.77 o 
  -6   7   1        1.31        1.85      0.64 o 
  -5   7   1        1.11        1.15      0.54 o 
  -4   7   1       48.95       50.99      1.77 o 
  -3   7   1       55.23       58.73      1.49 o 
  -2   7   1       49.65       52.56      1.15 o 
  -1   7   1       48.15       47.84      0.85 o 
   0   7   1      195.14      202.96      2.73 o 
   1   7   1       88.01       88.02      1.39 o 
   2   7   1       17.17       20.69      0.56 o 
   3   7   1        2.01        1.71      0.29 o 
   4   7   1        0.80        1.63      0.31 o 
   5   7   1        0.48        0.12      0.38 o 
   6   7   1      103.88      117.59      2.77 o 
   7   7   1       30.95       33.57      1.36 o 
   8   7   1        0.00       -0.31      0.48 o 
   9   7   1        0.01        0.68      0.82 o 
  -5   8   1        0.87        0.31      0.51 o 
  -4   8   1        7.08        5.45      0.66 o 
  -3   8   1       14.81       15.96      0.70 o 
  -2   8   1        7.86        7.01      0.49 o 
  -1   8   1        0.82        0.59      0.26 o 
   0   8   1       13.23       14.57      0.51 o 
   1   8   1       34.38       32.36      0.79 o 
   2   8   1      136.52      136.45      2.01 o 
   3   8   1       41.25       41.41      1.07 o 
   4   8   1        0.79        0.48      0.42 o 
   5   8   1        0.01       -0.45      0.47 o 
   6   8   1       15.86       17.12      1.43 o 
   7   8   1        1.04        0.74      0.65 o 
   8   8   1       13.70       19.91      2.05 o 
  -4   9   1        0.32        0.03      0.53 o 
  -3   9   1        0.04        0.16      0.36 o 
  -2   9   1       13.05       14.23      0.77 o 
  -1   9   1        2.02        2.52      0.59 o 
   0   9   1       27.04       24.21      0.98 o 
   1   9   1       16.85       16.49      1.24 o 
   2   9   1       77.70       76.59      1.36 o 
   3   9   1        4.07        3.67      0.60 o 
   4   9   1        2.74        1.77      0.67 o 
   5   9   1       24.40       27.66      1.63 o 
   6   9   1        8.33       10.61      1.91 o 
   7   9   1        4.06        1.99      0.82 o 
  -2  10   1        2.84        3.79      0.58 o 
  -1  10   1        9.39        8.66      0.66 o 
   0  10   1       12.93       13.86      0.75 o 
   1  10   1        7.91        8.22      0.60 o 
   2  10   1        2.81        2.59      0.58 o 
   3  10   1        5.93        8.30      1.01 o 
   4  10   1       16.19       17.99      1.38 o 
   5  10   1        4.61        3.06      0.85 o 
   6  10   1        0.54       -0.68      0.82 o 
   0  11   1        0.76        1.23      0.68 o 
   1  11   1       35.59       38.66      2.05 o 
   2  11   1        3.34        2.87      0.95 o 
   3  11   1        2.36        3.27      1.23 o 
  -4 -10   2        2.29        2.18      0.85 o 
  -3 -10   2       43.41       47.80      2.22 o 
  -2 -10   2        0.00        0.11      0.57 o 
  -1 -10   2        2.47        2.65      0.59 o 
   0 -10   2       16.48       16.04      1.50 o 
  -6  -9   2        0.39        1.82      1.50 o 
  -5  -9   2        1.50        1.45      0.72 o 
  -4  -9   2        0.79       -0.23      0.62 o 
  -3  -9   2       10.37       11.08      1.11 o 
  -2  -9   2        3.56        2.10      0.49 o 
  -1  -9   2       18.58       20.03      0.98 o 
   0  -9   2        0.13        0.48      0.46 o 
   1  -9   2        1.76        1.45      0.63 o 
   2  -9   2        9.98       12.23      1.05 o 
   3  -9   2        0.43        0.28      0.40 o 
  -7  -8   2        6.10        8.58      2.39 o 
  -6  -8   2        2.12        1.29      0.65 o 
  -5  -8   2        7.23        5.78      0.91 o 
  -4  -8   2       76.06       77.01      3.48 o 
  -3  -8   2       10.32       14.73      1.64 o 
  -2  -8   2        2.02        1.96      0.47 o 
  -1  -8   2      225.53      238.01      4.37 o 
   0  -8   2        2.63        2.98      0.47 o 
   1  -8   2       19.01       22.17      0.72 o 
   2  -8   2       14.78       14.35      0.96 o 
   3  -8   2        3.30        2.59      0.42 o 
   4  -8   2        6.36        7.11      1.39 o 
  -8  -7   2        5.04        3.36      0.91 o 
  -7  -7   2       26.22       34.44      1.82 o 
  -6  -7   2       89.12       90.14      2.99 o 
  -5  -7   2       13.90       16.00      1.91 o 
  -4  -7   2        0.04        0.29      0.52 o 
  -3  -7   2      108.00       95.53      2.84 o 
  -2  -7   2        1.57        0.99      0.33 o 
  -1  -7   2       13.36       14.67      0.56 o 
   0  -7   2        0.39       -0.12      0.30 o 
   1  -7   2      181.07      186.69      2.57 o 
   2  -7   2       14.83       17.02      0.66 o 
   3  -7   2        0.03       -0.32      0.32 o 
   4  -7   2        6.74        6.97      0.70 o 
   5  -7   2        0.03        0.03      0.48 o 
  -8  -6   2       11.20       13.89      1.20 o 
  -7  -6   2        7.67        5.61      0.82 o 
  -6  -6   2        6.89        4.54      0.77 o 
  -5  -6   2        0.01       -0.33      0.43 o 
  -4  -6   2      151.88      144.21      3.76 o 
  -3  -6   2       78.32       75.58      2.36 o 
  -2  -6   2      539.89      549.68      7.32 o 
  -1  -6   2       60.80       71.03      1.30 o 
   0  -6   2        0.98        0.36      0.36 o 
   1  -6   2      380.86      389.72      4.81 o 
   2  -6   2        0.09        0.15      0.23 o 
   3  -6   2       40.73       42.61      1.04 o 
   4  -6   2        0.45        0.40      0.34 o 
   5  -6   2        1.85        1.65      0.36 o 
   6  -6   2        2.48        3.40      0.53 o 
  -9  -5   2       28.60       33.95      3.00 o 
  -8  -5   2        0.50        1.31      0.68 o 
  -7  -5   2       54.88       65.48      2.31 o 
  -6  -5   2       83.28       85.40      2.69 o 
  -5  -5   2        7.92        5.00      0.72 o 
  -4  -5   2     1200.52     1180.08     17.84 o 
  -3  -5   2       38.49       38.36      0.95 o 
  -2  -5   2        1.71        0.09      0.15 o 
  -1  -5   2      118.21      101.64      1.38 o 
   0  -5   2      383.00      411.68      4.42 o 
   1  -5   2        7.06        7.93      0.29 o 
   2  -5   2       61.38       63.37      0.97 o 
   3  -5   2      162.16      161.96      2.21 o 
   4  -5   2       25.35       27.08      0.83 o 
   5  -5   2        1.48        1.79      0.55 o 
   6  -5   2        0.14        0.21      0.34 o 
   7  -5   2        0.46        0.37      0.38 o 
  -9  -4   2        0.91        0.14      0.89 o 
  -8  -4   2        0.03       -0.11      0.43 o 
  -7  -4   2       71.03       72.20      2.10 o 
  -6  -4   2       65.39       83.18      1.86 o 
  -5  -4   2        0.04       -0.18      0.69 o 
  -4  -4   2        1.43        0.97      0.38 o 
  -3  -4   2       72.42       66.40      1.09 o 
  -2  -4   2       10.64       14.79      0.57 o 
  -1  -4   2      455.26      467.18      5.40 o 
   0  -4   2      790.97      807.55      8.37 o 
   1  -4   2       22.16       22.22      0.44 o 
   2  -4   2        1.51        1.91      0.17 o 
   3  -4   2       65.10       56.63      0.99 o 
   4  -4   2       17.81       18.68      1.32 o 
   5  -4   2       25.29       25.08      0.84 o 
   6  -4   2        3.13        2.93      0.39 o 
   7  -4   2        0.15       -0.08      0.37 o 
   8  -4   2        5.92        5.79      0.62 o 
  -9  -3   2        0.78        1.53      0.68 o 
  -8  -3   2        2.51        1.85      0.65 o 
  -7  -3   2       89.72       79.36      1.88 o 
  -6  -3   2        1.34       -0.18      0.27 o 
  -5  -3   2      837.25      816.26     12.53 o 
  -4  -3   2      144.06      155.90      1.95 o 
  -3  -3   2      144.45      141.71      2.62 o 
  -2  -3   2      251.16      232.64      2.75 o 
  -1  -3   2       77.60       61.66      0.92 o 
   0  -3   2      207.89      224.50      2.44 o 
   1  -3   2       48.56       45.51      0.87 o 
   2  -3   2      625.87      599.36      6.32 o 
   3  -3   2        3.26        3.74      0.22 o 
   4  -3   2       63.25       64.27      1.23 o 
   5  -3   2      123.32      126.75      2.47 o 
   6  -3   2       42.80       40.74      1.06 o 
   7  -3   2        2.68        2.68      0.49 o 
   8  -3   2        0.35        1.80      0.47 o 
  -9  -2   2        0.02        0.02      0.55 o 
  -8  -2   2       23.95       20.77      1.28 o 
  -7  -2   2        0.72        2.29      0.44 o 
  -6  -2   2        9.97        6.34      0.41 o 
  -5  -2   2      447.39      427.40      5.70 o 
  -4  -2   2      412.57      431.94      5.68 o 
  -3  -2   2       33.23       31.00      0.56 o 
  -2  -2   2      250.75      274.22      3.64 o 
  -1  -2   2      982.91     1106.46     12.40 o 
   0  -2   2      196.11      187.07      2.03 o 
   1  -2   2      390.34      412.53      4.35 o 
   2  -2   2      738.49      688.78      7.19 o 
   3  -2   2      527.86      552.07      7.17 o 
   4  -2   2       89.56       84.73      1.45 o 
   5  -2   2       22.10       19.19      0.69 o 
   6  -2   2        6.74        6.05      0.45 o 
   7  -2   2       21.94       23.38      0.86 o 
   8  -2   2        0.60       -0.04      0.37 o 
   9  -2   2        0.68        0.96      0.45 o 
  -9  -1   2       13.75       15.21      1.21 o 
  -8  -1   2       16.40       11.83      0.98 o 
  -7  -1   2        0.01        0.60      0.31 o 
  -6  -1   2       82.33       83.61      1.51 o 
  -5  -1   2        6.56        3.95      0.28 o 
  -4  -1   2      424.79      443.67      5.81 o 
  -3  -1   2      717.16      712.83      9.13 o 
  -2  -1   2      734.46      716.57     10.78 o 
  -1  -1   2      167.16      140.79      1.53 o 
   0  -1   2     2200.60     2261.66     23.23 o 
   1  -1   2      260.80      286.61      3.41 o 
   2  -1   2        9.05       14.92      0.53 o 
   3  -1   2      193.96      187.10      2.34 o 
   4  -1   2      438.86      424.60      8.24 o 
   5  -1   2       93.85       83.75      2.02 o 
   6  -1   2        1.69        1.48      0.43 o 
   7  -1   2       82.82       87.08      1.91 o 
   8  -1   2       18.82       15.90      0.81 o 
   9  -1   2        6.47        6.06      0.65 o 
  -9   0   2        2.17        1.38      0.65 o 
  -8   0   2        2.33        1.55      0.57 o 
  -7   0   2       38.59       38.03      1.11 o 
  -6   0   2      164.34      144.59      2.63 o 
  -5   0   2       26.61       31.15      0.73 o 
  -4   0   2        6.55        4.92      0.27 o 
  -3   0   2      688.16      709.29      9.05 o 
  -2   0   2        9.07        1.67      0.17 o 
  -1   0   2     2795.45     2707.92     30.77 o 
   0   0   2     1205.25     1278.57     13.15 o 
   1   0   2      410.70      440.06      6.66 o 
   2   0   2      571.46      581.93      7.25 o 
   3   0   2        5.13        8.06      0.33 o 
   4   0   2     1103.37     1064.05     13.17 o 
   5   0   2      197.54      205.67      3.99 o 
   6   0   2       86.26       83.52      2.02 o 
   7   0   2        3.80        1.68      0.39 o 
   8   0   2        0.01        0.70      0.36 o 
   9   0   2        0.17        1.06      0.73 o 
  -9   1   2        2.24        2.16      0.55 o 
  -8   1   2        6.88        3.62      0.54 o 
  -7   1   2        2.68        2.05      0.46 o 
  -6   1   2      280.44      251.79      4.13 o 
  -5   1   2      169.66      176.32      3.57 o 
  -4   1   2      943.61      954.99     10.86 o 
  -3   1   2      168.87      160.61      2.01 o 
  -2   1   2     2506.44     2545.57     30.08 o 
  -1   1   2     2088.45     2245.41     23.05 o 
   0   1   2     4946.85     4585.08     57.79 o 
   1   1   2      174.76      143.37      2.22 o 
   2   1   2      615.29      574.81     16.70 o 
   3   1   2      134.37      112.16      2.07 o 
   4   1   2        7.39        9.11      0.48 o 
   5   1   2       10.66        9.57      0.39 o 
   6   1   2      249.08      260.36      3.64 o 
   7   1   2       37.24       32.40      0.93 o 
   8   1   2        3.02        3.33      0.46 o 
   9   1   2        1.38        1.09      0.48 o 
  -9   2   2        0.68       -0.14      0.52 o 
  -8   2   2        8.56        7.52      0.75 o 
  -7   2   2       31.03       25.75      1.31 o 
  -6   2   2       95.65      104.21      2.51 o 
  -5   2   2      148.82      149.45      2.26 o 
  -4   2   2       15.58       10.35      0.57 o 
  -3   2   2      542.12      506.49      5.89 o 
  -2   2   2      465.69      469.50      4.93 o 
  -1   2   2     4319.87     4417.03     51.06 o 
   0   2   2     3832.40     3789.20     42.62 o 
   1   2   2     2834.08     2706.55    100.94 o 
   2   2   2      172.59      227.96      3.89 o 
   3   2   2     1060.15     1140.69     14.41 o 
   4   2   2      230.74      233.40      3.26 o 
   5   2   2       32.02       38.28      0.82 o 
   6   2   2      224.22      225.49      2.79 o 
   7   2   2       18.01       18.04      0.58 o 
   8   2   2       26.35       28.36      0.89 o 
   9   2   2        0.44        0.05      0.39 o 
  10   2   2        1.93        2.67      0.57 o 
  -9   3   2        1.17        0.34      0.62 o 
  -8   3   2       20.75       21.97      1.15 o 
  -7   3   2        2.10        4.15      1.36 o 
  -6   3   2        0.09       -0.20      0.28 o 
  -5   3   2      127.65      130.70      2.35 o 
  -4   3   2       34.21       30.99      0.86 o 
  -3   3   2        5.05        3.83      0.28 o 
  -2   3   2      301.06      287.08      3.55 o 
  -1   3   2      844.96      776.48     14.33 o 
   0   3   2       33.20       34.29      0.47 o 
   1   3   2      128.39      123.99      1.49 o 
   2   3   2      408.27      440.75      5.69 o 
   3   3   2      395.61      436.96      6.52 o 
   4   3   2      145.37      156.40      2.29 o 
   5   3   2      199.13      217.47      3.14 o 
   6   3   2       47.50       43.29      0.80 o 
   7   3   2       11.20       10.94      0.42 o 
   8   3   2        8.09       12.66      0.55 o 
   9   3   2       30.15       28.36      0.98 o 
  10   3   2        0.07       -0.15      0.51 o 
  -8   4   2        1.09        0.61      0.58 o 
  -7   4   2        6.09        4.43      0.67 o 
  -6   4   2       28.07       26.18      0.96 o 
  -5   4   2       57.95       50.34      1.28 o 
  -4   4   2        3.33        3.29      0.49 o 
  -3   4   2      173.48      171.83      2.04 o 
  -2   4   2     3438.56     3508.19     35.73 o 
  -1   4   2      788.63      815.02      8.44 o 
   0   4   2     2614.11     2751.95     28.01 o 
   1   4   2      635.18      671.69      7.62 o 
   2   4   2       96.92      116.58      1.68 o 
   3   4   2      913.59     1007.31     12.80 o 
   4   4   2       62.52       62.47      1.36 o 
   5   4   2      181.95      172.00      2.28 o 
   6   4   2        1.87        3.41      0.25 o 
   7   4   2        3.47        5.20      0.30 o 
   8   4   2       34.75       39.70      0.92 o 
   9   4   2        1.27       -0.04      0.54 o 
  -8   5   2        3.88        3.78      0.70 o 
  -7   5   2        1.98        2.87      0.48 o 
  -6   5   2       21.94       24.52      0.89 o 
  -5   5   2        0.33        0.77      0.34 o 
  -4   5   2       30.18       31.13      0.69 o 
  -3   5   2        0.01       -0.18      0.18 o 
  -2   5   2       21.65       21.15      0.57 o 
  -1   5   2      638.84      652.05      6.84 o 
   0   5   2       48.34       36.82      0.58 o 
   1   5   2     1573.25     1636.44     20.90 o 
   2   5   2       30.31       39.08      0.80 o 
   3   5   2        2.49        1.00      0.21 o 
   4   5   2       79.40       76.09      1.69 o 
   5   5   2       17.53       20.28      0.53 o 
   6   5   2        8.03        6.69      0.32 o 
   7   5   2       20.93       31.05      0.67 o 
   8   5   2       34.43       31.06      0.91 o 
   9   5   2        4.17        6.12      1.22 o 
  -7   6   2        2.23        1.77      0.48 o 
  -6   6   2        0.09       -0.27      0.35 o 
  -5   6   2       13.01       11.69      0.61 o 
  -4   6   2        1.41        0.56      0.26 o 
  -3   6   2      321.59      324.62      4.00 o 
  -2   6   2       55.30       56.90      0.84 o 
  -1   6   2      160.28      163.25      2.19 o 
   0   6   2      266.00      266.39      3.28 o 
   1   6   2      145.80      137.88      4.40 o 
   2   6   2      214.70      209.39      2.99 o 
   3   6   2        0.65        1.93      0.65 o 
   4   6   2       12.05        9.37      1.77 o 
   5   6   2        0.05        0.35      0.28 o 
   6   6   2       44.83       34.58      1.48 o 
   7   6   2       54.29       57.64      1.75 o 
   8   6   2        0.04       -0.32      0.44 o 
   9   6   2        6.01        6.55      1.50 o 
  -6   7   2        0.68       -0.49      0.49 o 
  -5   7   2       13.65       13.56      0.85 o 
  -4   7   2        5.35        5.06      0.45 o 
  -3   7   2        1.50        0.93      0.33 o 
  -2   7   2      106.98      110.84      1.85 o 
  -1   7   2        0.25       -0.02      0.24 o 
   0   7   2      102.97      101.98      1.57 o 
   1   7   2        7.44        4.88      0.33 o 
   2   7   2       52.29       49.09      1.00 o 
   3   7   2      207.62      187.99      8.22 o 
   4   7   2        0.11       -0.14      0.18 o 
   5   7   2        0.02       -0.14      0.35 o 
   6   7   2        8.16        6.27      0.64 o 
   7   7   2        8.46        8.85      0.80 o 
   8   7   2        4.87        6.58      0.85 o 
   9   7   2       18.47       24.33      1.53 o 
  -5   8   2        0.11       -0.11      0.51 o 
  -4   8   2        0.13        0.39      0.52 o 
  -3   8   2        0.04       -0.15      0.34 o 
  -2   8   2        0.28        0.00      0.32 o 
  -1   8   2       24.79       27.47      0.73 o 
   0   8   2       14.24       14.20      0.50 o 
   1   8   2       27.64       26.90      0.68 o 
   2   8   2       41.07       39.28      0.92 o 
   3   8   2      211.87      208.56      3.77 o 
   4   8   2        0.52        0.44      0.23 o 
   5   8   2       46.74       41.32      2.45 o 
   6   8   2        2.30        2.08      0.82 o 
   7   8   2        3.77        6.48      0.91 o 
   8   8   2       12.07       10.49      1.18 o 
  -4   9   2        6.32        6.44      0.77 o 
  -3   9   2        0.79        0.17      0.34 o 
  -2   9   2        0.61        0.27      0.32 o 
  -1   9   2        0.05        0.27      0.36 o 
   0   9   2        1.38        1.84      0.30 o 
   1   9   2        6.04        5.81      0.57 o 
   2   9   2       10.77       11.64      0.57 o 
   3   9   2       19.17       18.75      1.37 o 
   4   9   2        1.68        1.97      0.75 o 
   5   9   2       66.78       65.47      4.23 o 
   6   9   2       11.03        8.58      1.36 o 
   7   9   2        0.63        1.94      0.82 o 
  -3  10   2        2.38        2.22      0.68 o 
  -2  10   2        0.24       -0.27      0.48 o 
  -1  10   2        1.03        0.82      0.48 o 
   0  10   2        1.04        0.56      0.34 o 
   1  10   2       16.13       16.47      0.71 o 
   2  10   2       77.53       82.52      2.44 o 
   3  10   2        2.31        2.86      0.72 o 
   4  10   2        5.18        4.49      0.82 o 
   5  10   2       18.10       18.31      1.40 o 
   6  10   2        0.68        0.82      0.68 o 
   0  11   2        3.46        2.47      0.58 o 
   1  11   2        0.21       -0.55      0.55 o 
   2  11   2       10.73       10.79      0.79 o 
   3  11   2        0.11        0.16      0.65 o 
   4  11   2       17.99       17.22      1.40 o 
  -5  -9   3        8.49        8.98      1.36 o 
  -4  -9   3       14.42       14.89      2.18 o 
  -3  -9   3        0.32        0.00      0.41 o 
  -2  -9   3        0.03       -0.10      0.41 o 
  -1  -9   3        4.53        3.76      0.60 o 
   0  -9   3       16.61       20.11      1.43 o 
   1  -9   3        0.26       -0.58      0.58 o 
   2  -9   3        2.41        2.28      0.58 o 
  -6  -8   3        3.11        3.77      0.91 o 
  -5  -8   3       21.24       20.86      1.49 o 
  -4  -8   3       47.79       46.24      2.59 o 
  -3  -8   3        2.75        3.96      0.52 o 
  -2  -8   3        3.46        3.12      0.49 o 
  -1  -8   3        1.15        0.31      0.42 o 
   0  -8   3        2.46        3.88      1.14 o 
   1  -8   3        0.03        0.03      0.36 o 
   2  -8   3       23.74       27.10      0.91 o 
   3  -8   3        8.65       10.35      0.98 o 
   4  -8   3        1.51        1.62      0.60 o 
  -7  -7   3        0.35       -0.17      0.62 o 
  -6  -7   3        7.63        9.02      1.98 o 
  -5  -7   3        5.03        5.52      0.85 o 
  -4  -7   3       29.69       29.75      1.59 o 
  -3  -7   3        0.24        0.12      0.32 o 
  -2  -7   3        9.07        6.96      0.54 o 
  -1  -7   3       27.75       31.97      1.09 o 
   0  -7   3       21.03       20.89      0.73 o 
   1  -7   3        0.57        0.49      0.28 o 
   2  -7   3       35.72       34.74      1.39 o 
   3  -7   3       10.11       11.25      0.61 o 
   4  -7   3        6.34        8.50      0.89 o 
   5  -7   3        0.04        0.17      0.57 o 
  -8  -6   3        1.86        1.32      1.43 o 
  -7  -6   3        7.52        7.76      1.09 o 
  -6  -6   3       14.94       18.47      3.48 o 
  -5  -6   3       66.89       70.04      2.41 o 
  -4  -6   3       16.75       19.49      1.20 o 
  -3  -6   3      126.66      116.46      2.96 o 
  -2  -6   3      231.08      221.56      3.97 o 
  -1  -6   3        9.70        6.36      0.37 o 
   0  -6   3        8.85        7.74      0.37 o 
   1  -6   3        2.76        3.16      0.30 o 
   2  -6   3       20.60       23.05      0.75 o 
   3  -6   3        0.27        0.99      0.34 o 
   4  -6   3       26.27       28.49      1.13 o 
   5  -6   3        3.12        3.45      0.60 o 
   6  -6   3        1.77        1.56      0.60 o 
  -9  -5   3        0.01       -0.14      1.23 o 
  -8  -5   3       61.20       58.20      2.35 o 
  -7  -5   3       26.54       20.99      2.32 o 
  -6  -5   3      148.03      132.19      3.66 o 
  -5  -5   3       10.19       16.69      1.16 o 
  -4  -5   3        1.74        2.09      0.52 o 
  -3  -5   3       78.00       74.22      2.23 o 
  -2  -5   3       32.46       22.37      0.79 o 
  -1  -5   3       87.25       79.75      1.17 o 
   0  -5   3      109.68       98.78      1.28 o 
   1  -5   3      162.44      170.85      2.07 o 
   2  -5   3       66.51       71.75      1.22 o 
   3  -5   3        0.02       -0.06      0.33 o 
   4  -5   3        2.16        1.79      0.40 o 
   5  -5   3        0.05        0.07      0.30 o 
   6  -5   3        1.55        1.79      0.40 o 
   7  -5   3        4.84        4.97      0.52 o 
  -9  -4   3        6.56        3.13      0.81 o 
  -8  -4   3       40.58       50.82      1.53 o 
  -7  -4   3       18.44       14.11      0.84 o 
  -6  -4   3       10.48       15.76      0.78 o 
  -5  -4   3      297.20      298.91      5.02 o 
  -4  -4   3      357.76      353.96      5.76 o 
  -3  -4   3      560.46      536.86      7.11 o 
  -2  -4   3      564.52      575.88      6.63 o 
  -1  -4   3      505.13      519.03      5.03 o 
   0  -4   3      905.68      905.48      9.40 o 
   1  -4   3       80.98       90.79      1.20 o 
   2  -4   3        5.83        7.78      0.36 o 
   3  -4   3       70.11       63.33      1.10 o 
   4  -4   3        1.75        1.52      0.34 o 
   5  -4   3        4.28        4.09      0.53 o 
   6  -4   3       48.88       50.40      1.28 o 
   7  -4   3        0.62        0.38      0.41 o 
  -9  -3   3        6.12        4.48      0.85 o 
  -8  -3   3       46.07       56.21      3.68 o 
  -7  -3   3        2.97        5.23      0.55 o 
  -6  -3   3        0.03        0.87      0.35 o 
  -5  -3   3      328.28      316.30      5.27 o 
  -4  -3   3      327.45      307.28      5.05 o 
  -3  -3   3      228.36      221.54      3.09 o 
  -2  -3   3        6.31        3.15      0.21 o 
  -1  -3   3      473.82      482.16      5.56 o 
   0  -3   3      106.40      142.11      1.65 o 
   1  -3   3        4.56        2.22      0.18 o 
   2  -3   3       39.89       39.47      0.67 o 
   3  -3   3      120.48      113.41      1.46 o 
   4  -3   3       39.13       38.32      0.92 o 
   5  -3   3        1.23        1.74      0.52 o 
   6  -3   3        4.61        4.01      0.45 o 
   7  -3   3        5.34        5.54      0.55 o 
   8  -3   3        2.06        1.08      0.44 o 
  -9  -2   3        3.14        3.40      0.78 o 
  -8  -2   3        2.70        4.18      0.75 o 
  -7  -2   3        9.75        6.69      0.57 o 
  -6  -2   3       78.22       81.32      1.84 o 
  -5  -2   3       19.40       14.20      0.75 o 
  -4  -2   3       24.52       26.40      0.58 o 
  -3  -2   3      425.51      403.98      6.42 o 
  -2  -2   3     3542.66     3679.88     49.46 o 
  -1  -2   3     1568.21     1500.30     15.33 o 
   0  -2   3      892.94      947.19      9.77 o 
   1  -2   3      451.44      482.22      5.10 o 
   2  -2   3      163.43      181.02      2.07 o 
   3  -2   3       21.83       19.77      0.52 o 
   4  -2   3        6.42        7.76      0.38 o 
   5  -2   3      120.83      120.56      2.02 o 
   6  -2   3        0.25        0.34      0.36 o 
   7  -2   3        7.87        6.27      0.54 o 
   8  -2   3       24.74       28.38      1.30 o 
  -9  -1   3        0.29        0.66      0.65 o 
  -8  -1   3       31.47       38.71      1.61 o 
  -7  -1   3        0.84        0.00      0.45 o 
  -6  -1   3      203.16      208.36      3.07 o 
  -5  -1   3      293.90      272.45      3.78 o 
  -4  -1   3       28.83       29.99      0.64 o 
  -3  -1   3      184.39      181.87      2.21 o 
  -2  -1   3       91.84       99.18      1.49 o 
  -1  -1   3     1688.39     1653.55     18.76 o 
   0  -1   3      240.15      232.41      2.30 o 
   1  -1   3      599.19      639.68      6.10 o 
   2  -1   3        7.53        6.16      0.23 o 
   3  -1   3        1.27        0.35      0.15 o 
   4  -1   3       25.23       25.92      0.63 o 
   5  -1   3      154.87      145.23      2.63 o 
   6  -1   3       98.71      102.94      2.11 o 
   7  -1   3        0.07        0.52      0.73 o 
   8  -1   3        9.89        8.45      0.61 o 
   9  -1   3        0.75        0.78      0.49 o 
  -9   0   3        2.92        3.90      0.85 o 
  -8   0   3        0.56        1.06      0.55 o 
  -7   0   3       15.67       15.16      0.99 o 
  -6   0   3      129.98      143.34      2.57 o 
  -5   0   3      192.81      178.42      2.63 o 
  -4   0   3      128.65      121.72      1.60 o 
  -3   0   3     1312.74     1389.14     17.72 o 
  -2   0   3     1233.39     1193.15     13.40 o 
  -1   0   3     1162.14     1205.90     12.34 o 
   0   0   3      352.89      405.99      4.26 o 
   1   0   3     1532.45     1643.15     18.09 o 
   2   0   3       13.49       15.37      0.32 o 
   3   0   3       30.56       22.50      0.56 o 
   4   0   3       85.13       83.05      1.46 o 
   5   0   3        7.64        6.80      0.38 o 
   6   0   3       69.33       59.34      1.69 o 
   7   0   3        7.76        8.55      0.72 o 
   8   0   3        0.09        0.60      0.38 o 
   9   0   3        9.86        9.77      0.73 o 
  -9   1   3        2.73        4.31      0.85 o 
  -8   1   3       10.63        7.27      0.63 o 
  -7   1   3        2.88        5.25      0.51 o 
  -6   1   3       45.10       36.59      1.10 o 
  -5   1   3        0.07        0.56      0.23 o 
  -4   1   3       46.26       44.86      0.79 o 
  -3   1   3      181.41      181.56      2.30 o 
  -2   1   3      809.58      801.39      9.11 o 
  -1   1   3       38.25       45.43      0.60 o 
   0   1   3      461.31      502.72      5.23 o 
   1   1   3      791.97      806.87      9.11 o 
   2   1   3       28.38       17.98      0.40 o 
   3   1   3      833.24      910.36     21.51 o 
   4   1   3      153.15      154.90      2.26 o 
   5   1   3        0.15        0.07      0.17 o 
   6   1   3       92.31       79.02      1.60 o 
   7   1   3       98.57       94.73      2.41 o 
   8   1   3        0.25       -0.30      0.34 o 
   9   1   3       10.45       10.81      0.76 o 
  -9   2   3        1.42        1.24      0.62 o 
  -8   2   3       55.04       52.28      1.81 o 
  -7   2   3       49.62       55.64      1.54 o 
  -6   2   3       17.94       18.27      1.06 o 
  -5   2   3        4.31        3.66      0.37 o 
  -4   2   3      103.13      112.42      1.60 o 
  -3   2   3       10.76       10.35      0.37 o 
  -2   2   3       69.44       64.57      0.84 o 
  -1   2   3      267.13      264.42      2.84 o 
   0   2   3      440.38      473.21      4.94 o 
   1   2   3      323.09      329.73      4.22 o 
   2   2   3       64.13       48.91      0.97 o 
   3   2   3     2022.45     2051.48     29.30 o 
   4   2   3      125.77      149.47      2.23 o 
   5   2   3       26.53       24.94      0.67 o 
   6   2   3        0.68        0.88      0.31 o 
   7   2   3        3.41        4.16      0.38 o 
   8   2   3        8.73        7.07      0.57 o 
   9   2   3        9.68       13.81      0.81 o 
  -9   3   3        0.55       -0.14      0.82 o 
  -8   3   3        6.24        5.92      1.64 o 
  -7   3   3       27.93       33.35      1.30 o 
  -6   3   3       54.49       49.05      1.28 o 
  -5   3   3        9.77       12.63      0.57 o 
  -4   3   3       36.24       31.40      0.81 o 
  -3   3   3       51.84       43.07      0.68 o 
  -2   3   3      177.39      188.38      2.33 o 
  -1   3   3      543.23      577.26      6.55 o 
   0   3   3      627.42      587.59      6.10 o 
   1   3   3        7.38        5.12      0.17 o 
   2   3   3       24.32       27.77      0.55 o 
   3   3   3      248.74      238.10      3.28 o 
   4   3   3       10.87       10.90      0.67 o 
   5   3   3      542.89      515.42      6.87 o 
   6   3   3      154.46      156.72      2.21 o 
   7   3   3        0.52       -0.04      0.19 o 
   8   3   3        2.12        2.75      0.35 o 
   9   3   3        0.03       -0.16      0.36 o 
  -8   4   3        0.46        0.48      0.52 o 
  -7   4   3        2.77        3.61      1.11 o 
  -6   4   3        2.22        2.85      0.42 o 
  -5   4   3       22.73       27.78      0.91 o 
  -4   4   3       45.66       43.51      1.09 o 
  -3   4   3       27.62       29.74      0.60 o 
  -2   4   3       94.33       87.34      1.52 o 
  -1   4   3      463.33      514.72      5.52 o 
   0   4   3      243.68      276.96      2.97 o 
   1   4   3      378.23      383.42      4.69 o 
   2   4   3     3133.95     3273.34     40.96 o 
   3   4   3        6.52       10.65      0.67 o 
   4   4   3       38.75       46.81      0.92 o 
   5   4   3      382.63      354.67      4.88 o 
   6   4   3       13.11       10.75      0.50 o 
   7   4   3       40.03       35.22      0.78 o 
   8   4   3        0.84        1.45      0.35 o 
   9   4   3        2.97        3.76      0.43 o 
  -8   5   3        0.28        1.19      0.45 o 
  -7   5   3        0.09        0.59      0.39 o 
  -6   5   3       18.56       13.46      0.93 o 
  -5   5   3        1.34        1.54      0.37 o 
  -4   5   3       31.83       25.00      2.58 o 
  -3   5   3        3.98        4.03      0.44 o 
  -2   5   3        5.52        4.61      0.27 o 
  -1   5   3      378.12      391.53      4.58 o 
   0   5   3        7.17        8.41      0.26 o 
   1   5   3        2.06        0.17      0.26 o 
   2   5   3      676.54      689.00      7.87 o 
   3   5   3        2.61        7.37      0.33 o 
   4   5   3      246.65      246.31      3.47 o 
   5   5   3        5.99        7.50      0.48 o 
   6   5   3        1.36       -0.17      0.18 o 
   7   5   3        9.47        8.45      0.45 o 
   8   5   3       45.03       43.78      0.86 o 
   9   5   3        6.13        7.73      0.67 o 
  -7   6   3        2.85        3.15      0.56 o 
  -6   6   3        8.74        9.56      0.62 o 
  -5   6   3        6.91        5.58      0.50 o 
  -4   6   3       15.88       16.97      0.70 o 
  -3   6   3      494.43      505.80      5.95 o 
  -2   6   3      117.16      129.10      1.67 o 
  -1   6   3       67.26       67.70      1.04 o 
   0   6   3       11.53       11.73      0.30 o 
   1   6   3      142.64      138.87      2.11 o 
   2   6   3        0.29        0.21      0.31 o 
   3   6   3        7.20        5.97      0.42 o 
   4   6   3      608.74      570.13      8.96 o 
   5   6   3        1.60        1.49      0.55 o 
   6   6   3       30.34       23.31      0.90 o 
   7   6   3       67.98       64.72      1.46 o 
   8   6   3        0.10       -0.68      0.68 o 
  -6   7   3        0.52        0.24      0.38 o 
  -5   7   3        0.09       -0.29      0.36 o 
  -4   7   3        6.77        6.18      0.44 o 
  -3   7   3        5.91        5.75      0.43 o 
  -2   7   3        0.00       -0.32      0.35 o 
  -1   7   3        0.85        0.71      0.25 o 
   0   7   3       40.06       43.99      0.98 o 
   1   7   3      248.04      251.18      3.59 o 
   2   7   3        4.80        4.64      0.53 o 
   3   7   3        4.01        2.83      0.51 o 
   4   7   3       62.07       64.72      1.50 o 
   5   7   3       11.05        5.58      0.75 o 
   6   7   3       21.35       22.09      0.92 o 
   7   7   3       46.12       38.44      1.80 o 
   8   7   3        0.17       -0.22      0.55 o 
   9   7   3        0.00       -0.45      0.58 o 
  -5   8   3        1.43        1.11      0.52 o 
  -4   8   3       79.84       86.62      1.72 o 
  -3   8   3        3.67        3.24      0.42 o 
  -2   8   3       13.02       11.95      0.71 o 
  -1   8   3       63.38       60.34      0.99 o 
   0   8   3        0.69        0.83      0.24 o 
   1   8   3        1.74        1.25      0.23 o 
   2   8   3        1.50        1.42      0.25 o 
   3   8   3       32.52       34.76      1.10 o 
   4   8   3       27.24       25.23      1.29 o 
   5   8   3       13.11       13.17      0.74 o 
   6   8   3      106.70      102.07      3.27 o 
   7   8   3        1.70        2.06      0.75 o 
   8   8   3        0.60        2.11      0.78 o 
  -4   9   3        0.70        1.31      0.88 o 
  -3   9   3        2.55        2.56      0.51 o 
  -2   9   3        0.10       -0.34      0.34 o 
  -1   9   3        0.11        0.00      0.39 o 
   0   9   3       18.14       18.62      0.69 o 
   1   9   3       15.87       14.89      0.59 o 
   2   9   3        3.59        3.39      0.35 o 
   3   9   3       37.43       38.19      2.11 o 
   4   9   3        0.43       -0.33      0.33 o 
   5   9   3        4.12        4.00      0.78 o 
   6   9   3        7.07       10.30      1.30 o 
   7   9   3        6.30        4.14      0.95 o 
  -3  10   3        0.26        0.22      0.95 o 
  -2  10   3        7.80        8.28      0.72 o 
  -1  10   3        0.33        0.18      0.43 o 
   0  10   3        0.49       -0.07      0.31 o 
   1  10   3       16.37       15.06      0.90 o 
   2  10   3        6.05        4.31      0.42 o 
   3  10   3        5.89        6.23      0.60 o 
   4  10   3        4.74        4.46      0.88 o 
   5  10   3       15.16       14.96      1.28 o 
   6  10   3        0.01        0.41      0.68 o 
  -1  11   3        2.56        2.13      0.58 o 
   0  11   3        5.22        4.21      0.62 o 
   1  11   3        2.74        2.93      0.47 o 
   2  11   3        0.01       -0.33      0.33 o 
   3  11   3        0.77        0.82      0.82 o 
   4  11   3        2.58        2.53      0.85 o 
  -4  -9   4       34.12       30.53      1.88 o 
  -3  -9   4       24.57       23.18      1.16 o 
  -2  -9   4        4.15        2.90      0.61 o 
  -1  -9   4        3.57        3.68      0.64 o 
   0  -9   4        1.04        0.19      0.51 o 
   1  -9   4        1.51        2.04      0.95 o 
  -6  -8   4        1.18        1.71      0.82 o 
  -5  -8   4        4.12        3.86      1.09 o 
  -4  -8   4       12.12       13.64      1.20 o 
  -3  -8   4       19.42       19.27      0.96 o 
  -2  -8   4       38.77       42.01      1.42 o 
  -1  -8   4        0.57        0.57      0.42 o 
   0  -8   4        1.91        1.40      0.49 o 
   1  -8   4       14.33       13.45      1.70 o 
   2  -8   4        1.46        0.96      0.42 o 
   3  -8   4        5.71        5.49      0.71 o 
  -7  -7   4        6.68        4.28      1.02 o 
  -6  -7   4        0.05       -0.52      0.52 o 
  -5  -7   4      101.35       96.16      3.18 o 
  -4  -7   4       12.64       15.73      1.50 o 
  -3  -7   4       59.84       60.36      1.64 o 
  -2  -7   4       98.73       94.11      3.19 o 
  -1  -7   4       81.86       73.29      1.88 o 
   0  -7   4        7.79        7.63      0.66 o 
   1  -7   4        3.34        3.56      0.35 o 
   2  -7   4        3.31        4.67      1.07 o 
   3  -7   4        0.41        0.32      0.39 o 
   4  -7   4        2.16        2.20      0.57 o 
  -8  -6   4        1.81        3.05      1.16 o 
  -7  -6   4        0.72        0.10      0.62 o 
  -6  -6   4        7.85        8.86      1.01 o 
  -5  -6   4      132.90      117.13      4.84 o 
  -4  -6   4       58.74       61.63      2.22 o 
  -3  -6   4       91.84       90.21      2.05 o 
  -2  -6   4       30.46       31.20      1.06 o 
  -1  -6   4      126.49      114.31      2.43 o 
   0  -6   4      121.99      127.76      1.86 o 
   1  -6   4       35.85       35.64      0.84 o 
   2  -6   4       10.30        9.76      0.75 o 
   3  -6   4       67.90       70.16      1.44 o 
   4  -6   4        2.10        2.40      0.72 o 
   5  -6   4        4.52        5.85      0.90 o 
  -8  -5   4        3.23        0.73      0.72 o 
  -7  -5   4        0.00        0.27      1.36 o 
  -6  -5   4       14.40        8.19      0.91 o 
  -5  -5   4        6.45        4.30      0.67 o 
  -4  -5   4      158.87      147.28      3.86 o 
  -3  -5   4      185.93      187.95      3.45 o 
  -2  -5   4      220.27      198.76      3.63 o 
  -1  -5   4       80.31       75.51      1.73 o 
   0  -5   4      155.30      162.11      1.96 o 
   1  -5   4      199.41      189.49      2.30 o 
   2  -5   4        2.13        2.23      0.34 o 
   3  -5   4        0.05        0.43      0.23 o 
   4  -5   4        5.25        5.05      0.45 o 
   5  -5   4        4.12        5.22      0.55 o 
   6  -5   4        2.87        2.61      0.43 o 
  -9  -4   4        1.99        5.59      1.64 o 
  -8  -4   4        0.03       -0.30      0.46 o 
  -7  -4   4        5.62        7.42      0.69 o 
  -6  -4   4       65.95       52.81      1.52 o 
  -5  -4   4        0.52        0.39      0.35 o 
  -4  -4   4        4.14        4.13      0.41 o 
  -3  -4   4      538.01      544.77      9.80 o 
  -2  -4   4      380.67      352.68      4.85 o 
  -1  -4   4      257.05      281.23      3.42 o 
   0  -4   4       23.98       19.28      0.43 o 
   1  -4   4       21.83       21.39      0.50 o 
   2  -4   4      136.07      132.10      1.92 o 
   3  -4   4      108.19      113.88      1.56 o 
   4  -4   4        2.07        1.59      0.34 o 
   5  -4   4        1.10        1.63      0.38 o 
   6  -4   4        1.46        1.18      0.41 o 
   7  -4   4        3.21        2.99      0.59 o 
  -9  -3   4       24.79       28.42      1.56 o 
  -8  -3   4        7.41        4.55      0.78 o 
  -7  -3   4       43.24       57.82      2.48 o 
  -6  -3   4        0.01        0.31      0.35 o 
  -5  -3   4      207.63      193.29      3.49 o 
  -4  -3   4       25.02       30.91      0.98 o 
  -3  -3   4       77.20       75.28      1.31 o 
  -2  -3   4       97.38       93.37      1.50 o 
  -1  -3   4      693.52      725.15      7.55 o 
   0  -3   4      976.67      947.59      9.82 o 
   1  -3   4       76.01       67.18      0.96 o 
   2  -3   4      120.76      111.38      1.45 o 
   3  -3   4       83.13       81.46      1.15 o 
   4  -3   4       21.67       20.13      0.70 o 
   5  -3   4        0.09        0.39      0.33 o 
   6  -3   4       44.50       48.15      1.23 o 
   7  -3   4       18.13       18.68      0.97 o 
   8  -3   4       13.02       13.26      0.79 o 
  -9  -2   4        8.37       12.29      1.03 o 
  -8  -2   4        4.42        5.89      0.85 o 
  -7  -2   4        0.28       -0.36      0.36 o 
  -6  -2   4      109.36      109.41      2.31 o 
  -5  -2   4      137.18      154.25      2.91 o 
  -4  -2   4      736.44      739.87     11.93 o 
  -3  -2   4       39.41       53.48      1.76 o 
  -2  -2   4       42.28       53.43      0.97 o 
  -1  -2   4     1333.28     1549.70     15.85 o 
   0  -2   4      804.57      803.50      8.35 o 
   1  -2   4      407.82      422.11      4.55 o 
   2  -2   4      741.21      763.75      8.03 o 
   3  -2   4       92.93       99.26      1.50 o 
   4  -2   4        2.00        3.46      0.36 o 
   5  -2   4      196.23      193.22      2.91 o 
   6  -2   4        3.15        3.04      0.47 o 
   7  -2   4        0.11       -0.04      0.38 o 
   8  -2   4       19.05       18.08      0.87 o 
  -9  -1   4       10.65       11.24      2.39 o 
  -8  -1   4        0.12       -0.31      0.52 o 
  -7  -1   4        0.79        1.52      0.52 o 
  -6  -1   4      317.63      302.66      5.21 o 
  -5  -1   4       94.04      105.31      2.15 o 
  -4  -1   4       12.60       15.25      0.36 o 
  -3  -1   4      601.78      639.26     11.67 o 
  -2  -1   4      366.47      420.63      5.61 o 
  -1  -1   4     1859.03     1953.88     18.31 o 
   0  -1   4      387.16      389.37      3.79 o 
   1  -1   4      595.21      595.48      5.72 o 
   2  -1   4      950.21      911.37      8.10 o 
   3  -1   4       53.49       42.40      0.72 o 
   4  -1   4       20.42       20.14      0.64 o 
   5  -1   4        5.95        5.79      0.46 o 
   6  -1   4        2.27        2.97      0.46 o 
   7  -1   4       32.94       32.84      1.57 o 
   8  -1   4       17.89       20.66      1.24 o 
   9  -1   4        9.96       10.20      0.73 o 
  -9   0   4        0.01        0.29      0.82 o 
  -8   0   4        8.95        9.34      0.95 o 
  -7   0   4       18.59       19.58      1.18 o 
  -6   0   4       18.86       26.02      1.02 o 
  -5   0   4       28.96       37.56      0.87 o 
  -4   0   4      111.63      123.99      1.65 o 
  -3   0   4      995.86     1062.84     12.72 o 
  -2   0   4     1556.24     1739.55     16.42 o 
  -1   0   4      192.69      172.65      1.92 o 
   0   0   4      185.32      200.03      2.21 o 
   1   0   4       46.16       51.83      0.71 o 
   2   0   4     2197.77     2186.37     22.13 o 
   3   0   4      209.37      168.80      2.08 o 
   4   0   4     1142.14     1163.94     16.33 o 
   5   0   4       76.27       74.07      1.25 o 
   6   0   4        3.30        4.20      0.44 o 
   7   0   4      169.46      151.70      2.92 o 
   8   0   4        0.35        1.21      0.40 o 
   9   0   4        2.59        2.31      0.47 o 
  -9   1   4        9.19        6.28      0.95 o 
  -8   1   4        0.02       -0.52      0.52 o 
  -7   1   4      102.67       94.44      1.97 o 
  -6   1   4       63.57       79.03      1.69 o 
  -5   1   4       22.28       21.95      0.60 o 
  -4   1   4       38.66       36.40      1.01 o 
  -3   1   4      107.05      103.17      1.42 o 
  -2   1   4        6.06        7.35      0.25 o 
  -1   1   4      520.02      554.45      6.20 o 
   0   1   4      295.86      314.47      3.38 o 
   1   1   4     3103.74     3055.17     34.28 o 
   2   1   4      330.22      304.73      3.63 o 
   3   1   4       65.65       84.65      1.38 o 
   4   1   4      513.75      493.78      7.08 o 
   5   1   4      177.98      182.85      2.72 o 
   6   1   4       29.42       29.28      0.89 o 
   7   1   4       28.65       28.47      1.77 o 
   8   1   4        4.00        4.35      0.67 o 
   9   1   4        0.11       -0.27      0.42 o 
  -9   2   4        1.25        1.88      0.75 o 
  -8   2   4        1.06       -0.29      0.41 o 
  -7   2   4        4.87        2.74      0.68 o 
  -6   2   4      159.60      159.78      2.87 o 
  -5   2   4       54.30       61.16      1.20 o 
  -4   2   4      347.38      371.92      4.50 o 
  -3   2   4      185.25      196.29      2.24 o 
  -2   2   4       23.12       21.79      0.44 o 
  -1   2   4       95.48       94.79      1.14 o 
   0   2   4       24.67       29.06      0.68 o 
   1   2   4     1051.71     1011.83     11.88 o 
   2   2   4       71.12       49.18      0.98 o 
   3   2   4       10.22        8.66      0.46 o 
   4   2   4      415.31      400.53      6.14 o 
   5   2   4      187.57      192.30      2.85 o 
   6   2   4      249.85      234.69      3.42 o 
   7   2   4        0.02        0.07      0.30 o 
   8   2   4        5.95        8.11      0.60 o 
   9   2   4        0.82        1.32      0.46 o 
  -8   3   4        0.83        1.23      0.55 o 
  -7   3   4        5.60        7.56      0.69 o 
  -6   3   4        1.95        0.99      0.37 o 
  -5   3   4        6.17        3.56      0.39 o 
  -4   3   4      229.01      238.59      3.06 o 
  -3   3   4        3.93        3.72      0.26 o 
  -2   3   4       54.10       52.24      0.77 o 
  -1   3   4      462.65      470.57      4.99 o 
   0   3   4      102.78      105.12      1.73 o 
   1   3   4      617.53      649.57      8.23 o 
   2   3   4       97.68       88.68      2.07 o 
   3   3   4     1732.25     1698.40     21.48 o 
   4   3   4        3.33        2.08      0.30 o 
   5   3   4       67.92       63.11      1.23 o 
   6   3   4      182.65      176.68      2.45 o 
   7   3   4        7.49       11.25      0.69 o 
   8   3   4        4.89        3.25      0.42 o 
   9   3   4        1.11        0.71      0.49 o 
  -8   4   4       10.12        7.28      0.75 o 
  -7   4   4        3.60        4.50      0.54 o 
  -6   4   4        1.35        2.25      0.44 o 
  -5   4   4        9.94       13.19      0.65 o 
  -4   4   4        6.56        5.40      0.43 o 
  -3   4   4        7.19        8.56      0.87 o 
  -2   4   4       22.62       12.49      0.39 o 
  -1   4   4       17.35       18.33      0.45 o 
   0   4   4      327.84      335.58      3.60 o 
   1   4   4       73.07       77.59      1.21 o 
   2   4   4      214.70      208.11      2.87 o 
   3   4   4      869.94      896.66     13.57 o 
   4   4   4       86.20       87.47      1.48 o 
   5   4   4      125.94      127.50      2.09 o 
   6   4   4       46.11       50.44      1.14 o 
   7   4   4        1.43        3.54      0.36 o 
   8   4   4       64.41       66.75      1.27 o 
   9   4   4       34.00       31.38      1.00 o 
  -8   5   4        1.09        1.27      0.54 o 
  -7   5   4        3.44        2.41      0.52 o 
  -6   5   4        3.49        2.38      0.46 o 
  -5   5   4        5.44        7.14      0.54 o 
  -4   5   4       28.63       25.02      2.17 o 
  -3   5   4       75.18       72.27      1.25 o 
  -2   5   4      714.55      718.80      8.23 o 
  -1   5   4        6.25        6.97      0.45 o 
   0   5   4        0.12        0.13      0.14 o 
   1   5   4       41.75       49.29      0.87 o 
   2   5   4      102.88       94.12      1.80 o 
   3   5   4       47.85       42.83      0.82 o 
   4   5   4      162.70      166.72      3.15 o 
   5   5   4      514.73      512.72      6.86 o 
   6   5   4        0.04       -0.07      0.18 o 
   7   5   4        1.33        0.20      0.31 o 
   8   5   4        0.07        0.65      0.26 o 
   9   5   4        0.26        0.73      0.39 o 
  -7   6   4        2.04        1.33      0.51 o 
  -6   6   4        1.30        1.38      0.49 o 
  -5   6   4       36.84       39.98      1.10 o 
  -4   6   4        0.05       -0.02      0.20 o 
  -3   6   4        8.03        7.62      1.03 o 
  -2   6   4      199.11      196.84      2.35 o 
  -1   6   4        3.91        3.82      0.26 o 
   0   6   4      122.98      119.70      1.61 o 
   1   6   4      207.22      201.90      2.51 o 
   2   6   4      303.91      316.01      3.77 o 
   3   6   4        0.48        0.26      0.17 o 
   4   6   4       17.89       14.78      1.20 o 
   5   6   4      135.95      138.96      2.56 o 
   6   6   4       21.53       27.07      1.82 o 
   7   6   4       49.25       52.50      1.98 o 
   8   6   4        7.06        4.88      0.59 o 
  -6   7   4        0.02       -0.01      0.47 o 
  -5   7   4        1.04        1.30      0.40 o 
  -4   7   4        0.01        0.04      0.26 o 
  -3   7   4       32.65       35.14      0.90 o 
  -2   7   4        0.07       -0.01      0.23 o 
  -1   7   4        0.21       -0.23      0.25 o 
   0   7   4      168.06      154.42      2.39 o 
   1   7   4       21.39       22.47      1.26 o 
   2   7   4        0.09       -0.20      0.22 o 
   3   7   4        9.61       10.58      0.73 o 
   4   7   4       77.27       80.73      2.21 o 
   5   7   4        0.04        0.32      0.37 o 
   6   7   4        0.97        2.28      0.49 o 
   7   7   4       43.30       49.61      1.50 o 
   8   7   4        4.75        2.89      0.75 o 
   9   7   4        0.13       -0.55      0.55 o 
  -5   8   4        1.97        0.41      0.51 o 
  -4   8   4       14.48       12.77      0.66 o 
  -3   8   4       70.42       70.97      1.45 o 
  -2   8   4        0.60        0.98      0.31 o 
  -1   8   4       17.96       17.59      0.59 o 
   0   8   4        0.10       -0.27      0.27 o 
   1   8   4        6.20        8.00      0.76 o 
   2   8   4       21.20       19.82      0.96 o 
   3   8   4      102.65       92.98      2.52 o 
   4   8   4       22.65       25.70      1.18 o 
   5   8   4       23.20       23.21      1.18 o 
   6   8   4        3.26        1.53      0.51 o 
   7   8   4        3.01        3.95      0.78 o 
   8   8   4        0.99        0.27      0.68 o 
  -4   9   4        0.03        0.79      0.62 o 
  -3   9   4        0.78        0.32      0.60 o 
  -2   9   4        1.98        1.97      0.40 o 
  -1   9   4       37.67       44.00      1.40 o 
   0   9   4       17.26       16.38      0.64 o 
   1   9   4        0.92        0.61      0.30 o 
   2   9   4       16.36       14.65      0.93 o 
   3   9   4        0.53        0.85      0.38 o 
   4   9   4        1.70        1.93      0.43 o 
   5   9   4        0.16       -0.22      0.39 o 
   6   9   4       38.24       41.18      2.59 o 
   7   9   4        0.09       -0.55      0.55 o 
  -3  10   4        0.54        0.55      0.48 o 
  -2  10   4        0.14       -0.09      0.43 o 
  -1  10   4        3.88        3.80      0.52 o 
   0  10   4        0.31       -0.24      0.32 o 
   1  10   4       13.74       14.54      0.82 o 
   2  10   4        0.06        0.04      0.41 o 
   3  10   4        9.10        6.99      0.60 o 
   4  10   4        6.44        5.79      0.79 o 
   5  10   4       21.37       14.54      1.31 o 
   6  10   4        0.28        0.19      0.82 o 
  -1  11   4        1.84        1.93      0.52 o 
   0  11   4        0.02       -0.39      0.39 o 
   1  11   4        7.69        7.95      0.57 o 
   2  11   4        2.72        2.30      0.41 o 
   3  11   4        0.38        0.21      0.69 o 
   4  11   4        0.34        1.03      0.78 o 
   5  11   4        0.28       -0.49      0.68 o 
  -2  -9   5        5.99        5.45      0.95 o 
  -5  -8   5        4.39        3.47      0.91 o 
  -4  -8   5       33.62       37.48      2.11 o 
  -3  -8   5        4.77        4.76      0.74 o 
  -2  -8   5        1.15        1.36      0.51 o 
  -1  -8   5       11.51       14.01      0.88 o 
   0  -8   5       19.42       19.89      1.06 o 
   1  -8   5        3.58        2.60      1.02 o 
   2  -8   5        3.57        4.22      0.58 o 
  -6  -7   5        1.90        3.28      0.95 o 
  -5  -7   5       27.07       31.73      1.83 o 
  -4  -7   5       36.63       33.54      1.78 o 
  -3  -7   5       17.33       19.45      1.20 o 
  -2  -7   5        3.44        4.67      0.64 o 
  -1  -7   5        0.22        0.16      0.40 o 
   0  -7   5       13.23       14.48      0.86 o 
   1  -7   5       14.50       17.82      0.76 o 
   2  -7   5       15.91       22.11      0.82 o 
   3  -7   5        2.77        2.26      0.53 o 
   4  -7   5        4.39        4.88      0.70 o 
  -7  -6   5        1.56        1.65      0.75 o 
  -6  -6   5        2.37        2.75      0.82 o 
  -5  -6   5        4.99        7.51      0.96 o 
  -4  -6   5       14.11       14.31      1.36 o 
  -3  -6   5        1.83        1.15      0.41 o 
  -2  -6   5       59.49       68.66      1.76 o 
  -1  -6   5       32.91       34.29      1.24 o 
   0  -6   5       23.99       25.15      0.79 o 
   1  -6   5       22.02       19.93      0.93 o 
   2  -6   5      139.55      147.27      2.54 o 
   3  -6   5        0.04       -0.18      0.43 o 
   4  -6   5        3.81        5.75      0.66 o 
   5  -6   5        0.37        0.67      0.53 o 
  -8  -5   5        4.68        6.57      1.64 o 
  -7  -5   5        1.39        0.53      0.65 o 
  -6  -5   5       77.06       85.96      3.14 o 
  -5  -5   5        7.56        5.83      0.87 o 
  -4  -5   5        0.90        1.36      0.58 o 
  -3  -5   5       44.16       38.27      1.19 o 
  -2  -5   5       45.94       47.65      2.04 o 
  -1  -5   5      151.20      150.77      3.03 o 
   0  -5   5        5.03        6.96      0.37 o 
   1  -5   5      137.29      143.82      1.88 o 
   2  -5   5       21.50       21.91      0.60 o 
   3  -5   5        0.78        1.17      0.29 o 
   4  -5   5       53.52       61.03      1.75 o 
   5  -5   5        4.75        4.87      0.54 o 
   6  -5   5        0.00       -0.06      0.43 o 
  -8  -4   5        5.03        4.20      1.91 o 
  -7  -4   5        2.84        0.39      0.43 o 
  -6  -4   5      144.16      158.94      4.26 o 
  -5  -4   5       32.89       33.86      1.09 o 
  -4  -4   5       26.19       28.35      0.94 o 
  -3  -4   5       24.46       19.09      0.61 o 
  -2  -4   5        7.02        5.45      0.36 o 
  -1  -4   5        0.20        0.06      0.22 o 
   0  -4   5       97.79      100.02      1.33 o 
   1  -4   5      430.99      441.85      4.87 o 
   2  -4   5       23.13       24.87      0.60 o 
   3  -4   5        2.96        1.91      0.26 o 
   4  -4   5        9.38        7.98      0.49 o 
   5  -4   5        2.12        2.04      0.39 o 
   6  -4   5        4.19        4.62      0.51 o 
   7  -4   5        9.50        8.93      0.68 o 
  -9  -3   5        2.16        2.28      0.78 o 
  -8  -3   5        0.22       -0.55      0.55 o 
  -7  -3   5        6.98        9.83      0.74 o 
  -6  -3   5       28.79       34.35      1.17 o 
  -5  -3   5       31.54       34.95      1.14 o 
  -4  -3   5      236.26      241.43      3.52 o 
  -3  -3   5       41.04       40.23      0.91 o 
  -2  -3   5       10.36       10.82      0.85 o 
  -1  -3   5      136.40      130.71      2.90 o 
   0  -3   5       26.34       25.87      0.51 o 
   1  -3   5      287.44      284.28      3.23 o 
   2  -3   5        0.43        1.51      0.23 o 
   3  -3   5      163.86      168.92      2.37 o 
   4  -3   5        5.22        6.41      0.43 o 
   5  -3   5       31.92       30.10      0.93 o 
   6  -3   5       18.95       20.17      1.04 o 
   7  -3   5        0.34       -0.23      0.43 o 
  -9  -2   5        2.60        1.32      0.75 o 
  -8  -2   5        0.43       -0.52      0.52 o 
  -7  -2   5      110.83      115.38      2.55 o 
  -6  -2   5        0.97        1.32      0.42 o 
  -5  -2   5       24.34       31.92      1.04 o 
  -4  -2   5      467.79      476.39      6.48 o 
  -3  -2   5      119.35      119.72      1.92 o 
  -2  -2   5        3.94        2.00      0.37 o 
  -1  -2   5       16.75       13.31      0.33 o 
   0  -2   5      357.15      389.77      4.22 o 
   1  -2   5       35.61       36.05      0.64 o 
   2  -2   5      232.21      203.59      2.40 o 
   3  -2   5      352.01      320.37      4.34 o 
   4  -2   5      110.87      100.20      1.62 o 
   5  -2   5        6.42        6.08      0.71 o 
   6  -2   5       49.58       51.69      1.47 o 
   7  -2   5        0.27       -0.23      0.59 o 
   8  -2   5        4.71        4.65      0.69 o 
  -9  -1   5        3.72        2.65      0.75 o 
  -8  -1   5       17.74       16.06      1.23 o 
  -7  -1   5        0.14       -0.37      0.52 o 
  -6  -1   5       25.09       28.25      1.04 o 
  -5  -1   5        7.19        4.48      0.54 o 
  -4  -1   5       70.15       73.03      1.35 o 
  -3  -1   5        0.13        0.07      0.16 o 
  -2  -1   5     1341.42     1353.50     15.44 o 
  -1  -1   5      387.78      407.07      3.96 o 
   0  -1   5      133.77      128.50      1.40 o 
   1  -1   5      267.57      296.13      3.00 o 
   2  -1   5       35.49       31.95      0.53 o 
   3  -1   5       24.41       18.63      0.48 o 
   4  -1   5        1.68        3.59      0.39 o 
   5  -1   5      254.83      252.16      4.23 o 
   6  -1   5       54.35       52.36      1.42 o 
   7  -1   5       16.88       15.88      0.88 o 
   8  -1   5        0.01        0.07      0.42 o 
  -9   0   5        2.89        2.45      1.16 o 
  -8   0   5       13.81       14.31      1.08 o 
  -7   0   5       78.91       75.47      5.45 o 
  -6   0   5        2.19        0.90      0.44 o 
  -5   0   5      731.32      770.15     12.03 o 
  -4   0   5       20.52       21.59      0.51 o 
  -3   0   5       42.55       50.74      0.82 o 
  -2   0   5     1551.37     1617.09     16.56 o 
  -1   0   5       22.24       17.09      0.85 o 
   0   0   5       19.43       17.26      0.36 o 
   1   0   5      622.12      645.25      6.77 o 
   2   0   5      417.85      364.33      3.95 o 
   3   0   5      309.63      310.45      3.44 o 
   4   0   5      156.65      162.53      2.47 o 
   5   0   5      267.67      258.36      3.80 o 
   6   0   5        0.25        0.36      0.30 o 
   7   0   5       11.93       10.49      0.70 o 
   8   0   5        0.61        0.76      0.44 o 
   9   0   5       12.61       13.34      1.02 o 
  -9   1   5        0.01        0.66      0.72 o 
  -8   1   5        3.14        2.76      0.82 o 
  -7   1   5       77.29       90.91      2.62 o 
  -6   1   5       35.29       28.63      0.90 o 
  -5   1   5       21.09       18.52      0.60 o 
  -4   1   5       57.07       66.77      1.22 o 
  -3   1   5      460.94      448.60      6.23 o 
  -2   1   5       19.87       23.62      0.63 o 
  -1   1   5       23.86       31.70      0.73 o 
   0   1   5     2366.82     2408.81     24.63 o 
   1   1   5       12.72       23.12      0.46 o 
   2   1   5        0.29        0.71      0.34 o 
   3   1   5      371.68      431.08      5.12 o 
   4   1   5      186.56      178.48      2.40 o 
   5   1   5       12.14       13.19      0.50 o 
   6   1   5       87.92       79.79      1.51 o 
   7   1   5       51.25       55.15      2.01 o 
   8   1   5       37.59       37.64      1.30 o 
   9   1   5        3.57        2.99      0.54 o 
  -9   2   5        0.02       -0.52      0.62 o 
  -8   2   5       22.72       19.02      1.28 o 
  -7   2   5        0.04        0.12      0.38 o 
  -6   2   5       17.77       20.99      0.93 o 
  -5   2   5       94.42       87.03      1.52 o 
  -4   2   5       62.90       56.03      1.01 o 
  -3   2   5     1838.01     1886.28     21.26 o 
  -2   2   5        6.60        5.14      0.21 o 
  -1   2   5      625.53      633.20      6.64 o 
   0   2   5       49.75       50.88      0.71 o 
   1   2   5     1138.84     1296.43     19.39 o 
   2   2   5        1.86        2.92      0.16 o 
   3   2   5     1463.04     1549.02     19.64 o 
   4   2   5      114.14      102.22      1.73 o 
   5   2   5        5.07        5.23      0.39 o 
   6   2   5      167.81      158.77      3.22 o 
   7   2   5        1.30        2.32      0.61 o 
   8   2   5        4.07        5.59      0.54 o 
   9   2   5        8.16        9.20      0.76 o 
  -8   3   5       28.38       31.25      1.57 o 
  -7   3   5       14.31       13.57      0.76 o 
  -6   3   5        1.20        0.76      0.33 o 
  -5   3   5        6.60       10.23      0.59 o 
  -4   3   5       16.96       17.30      0.67 o 
  -3   3   5       53.63       48.74      0.77 o 
  -2   3   5      122.62      117.15      1.46 o 
  -1   3   5      380.60      347.18      3.76 o 
   0   3   5       82.21       73.36      1.00 o 
   1   3   5        8.56        8.06      0.38 o 
   2   3   5      229.72      239.96      2.92 o 
   3   3   5        9.77       10.48      0.47 o 
   4   3   5      136.83      128.86      2.34 o 
   5   3   5      101.33       90.63      1.84 o 
   6   3   5       51.34       54.05      1.21 o 
   7   3   5        0.19        2.26      0.50 o 
   8   3   5        0.19        0.02      0.34 o 
   9   3   5       85.05       94.06      1.87 o 
  -8   4   5        0.67        0.78      0.62 o 
  -7   4   5        4.41        4.35      0.54 o 
  -6   4   5       12.13        9.93      0.62 o 
  -5   4   5       12.63       10.60      0.57 o 
  -4   4   5      152.18      146.31      2.28 o 
  -3   4   5        5.76        5.84      0.28 o 
  -2   4   5        8.52        6.59      0.27 o 
  -1   4   5      739.24      747.96      8.50 o 
   0   4   5      308.99      310.28      3.37 o 
   1   4   5      206.10      199.58      2.74 o 
   2   4   5        3.07        4.30      0.51 o 
   3   4   5       69.51       87.52      3.53 o 
   4   4   5       14.78       13.44      1.02 o 
   5   4   5      101.69       98.71      2.01 o 
   6   4   5       66.74       78.95      1.74 o 
   7   4   5       51.68       45.37      1.14 o 
   8   4   5        0.00        0.32      0.39 o 
   9   4   5        4.13        1.23      0.77 o 
  -8   5   5        1.33        1.64      1.09 o 
  -7   5   5        1.46        1.60      0.48 o 
  -6   5   5        0.46       -0.34      0.34 o 
  -5   5   5       18.25       15.95      0.77 o 
  -4   5   5       42.82       43.98      1.34 o 
  -3   5   5       20.35       20.75      0.57 o 
  -2   5   5       17.80       17.52      0.70 o 
  -1   5   5       29.41       32.51      0.68 o 
   0   5   5      170.63      172.56      2.20 o 
   1   5   5      355.25      355.06      4.71 o 
   2   5   5      192.37      208.25      2.89 o 
   3   5   5        0.00        0.19      0.19 o 
   4   5   5      361.06      337.39      6.31 o 
   5   5   5      157.98      150.69      2.73 o 
   6   5   5       10.26        6.64      0.46 o 
   7   5   5       22.33       21.24      1.02 o 
   8   5   5       14.52       19.12      0.80 o 
   9   5   5        1.87        1.49      0.42 o 
  -7   6   5        3.73        2.94      0.48 o 
  -6   6   5        0.51        0.23      0.37 o 
  -5   6   5       13.03       10.99      0.60 o 
  -4   6   5        0.27        0.19      0.25 o 
  -3   6   5        9.30        8.61      0.39 o 
  -2   6   5       34.25       37.06      0.72 o 
  -1   6   5       25.41       23.27      0.52 o 
   0   6   5       29.23       26.68      0.63 o 
   1   6   5      383.88      364.21      4.83 o 
   2   6   5      390.65      400.52      5.29 o 
   3   6   5       77.58       75.36      1.79 o 
   4   6   5       45.46       46.46      1.16 o 
   5   6   5        0.05        0.94      0.32 o 
   6   6   5        2.63        2.80      0.50 o 
   7   6   5       16.75       18.34      1.08 o 
   8   6   5       46.35       53.34      1.94 o 
   9   6   5        4.88        3.24      0.62 o 
  -6   7   5        0.84        1.90      0.45 o 
  -5   7   5        1.65        1.61      0.44 o 
  -4   7   5        6.03        6.23      0.40 o 
  -3   7   5       23.93       22.42      0.65 o 
  -2   7   5       29.85       33.42      0.71 o 
  -1   7   5       32.24       32.84      1.12 o 
   0   7   5       78.67       83.09      1.71 o 
   1   7   5        1.92        2.54      0.32 o 
   2   7   5       70.44       71.64      1.51 o 
   3   7   5      312.72      292.47      6.15 o 
   4   7   5      230.41      219.66      4.92 o 
   5   7   5        7.07        4.13      0.50 o 
   6   7   5        0.06       -0.23      0.38 o 
   7   7   5        0.30       -0.11      0.47 o 
   8   7   5        0.24        0.47      0.48 o 
  -5   8   5        0.00       -0.33      0.52 o 
  -4   8   5        2.88        0.78      0.75 o 
  -3   8   5        7.04        4.60      1.18 o 
  -2   8   5        0.29        0.39      0.33 o 
  -1   8   5        4.52        4.28      0.34 o 
   0   8   5      101.30      104.35      2.12 o 
   1   8   5      168.04      157.48      2.88 o 
   2   8   5       19.21       16.51      0.95 o 
   3   8   5       13.01       14.75      0.95 o 
   4   8   5       52.95       48.21      1.84 o 
   5   8   5       11.04       12.29      0.84 o 
   6   8   5       15.01       14.77      1.05 o 
   7   8   5       17.93       23.00      1.28 o 
   8   8   5        5.03        2.21      0.89 o 
  -4   9   5        1.08        2.83      0.65 o 
  -3   9   5        0.19        0.59      0.42 o 
  -2   9   5        2.24        2.28      0.38 o 
  -1   9   5        1.50        0.69      0.36 o 
   0   9   5       15.79       17.62      0.84 o 
   1   9   5       11.97       12.78      0.75 o 
   2   9   5       61.44       60.72      1.96 o 
   3   9   5       10.00       10.63      0.84 o 
   4   9   5       11.89       10.96      1.36 o 
   5   9   5        8.87        8.62      0.84 o 
   6   9   5       24.82       21.16      1.50 o 
   7   9   5        4.92        4.66      0.93 o 
  -3  10   5        0.03       -0.32      0.43 o 
  -2  10   5        0.58        0.95      0.43 o 
  -1  10   5        6.03        7.68      0.67 o 
   0  10   5       13.20       12.55      0.63 o 
   1  10   5        5.65        4.79      0.54 o 
   2  10   5       37.96       39.27      1.63 o 
   3  10   5       23.01       19.83      1.84 o 
   4  10   5       21.19       20.51      1.18 o 
   5  10   5        2.96        4.88      0.62 o 
   6  10   5        0.36        0.82      0.70 o 
  -1  11   5        1.63        2.45      0.52 o 
   0  11   5        7.94        8.10      0.68 o 
   1  11   5        0.38        0.53      0.39 o 
   2  11   5        0.14       -0.42      0.42 o 
   3  11   5        9.70       10.01      0.78 o 
   4  11   5        3.02        4.26      0.62 o 
   5  11   5       19.26       18.79      1.98 o 
  -4  -8   6       39.30       42.55      1.64 o 
  -3  -8   6       13.72       15.04      0.98 o 
  -2  -8   6       16.15       17.06      1.51 o 
  -1  -8   6        0.99        1.82      0.61 o 
   0  -8   6       10.42        8.82      1.07 o 
   1  -8   6        7.26        8.59      1.23 o 
  -5  -7   6        1.37        1.98      0.87 o 
  -4  -7   6       14.98       17.91      1.49 o 
  -3  -7   6        0.51        0.12      0.49 o 
  -2  -7   6        8.17        5.76      0.69 o 
  -1  -7   6        0.10        0.89      0.53 o 
   0  -7   6       18.00       22.12      1.14 o 
   1  -7   6        6.55        5.43      0.49 o 
   2  -7   6        0.63        0.15      0.45 o 
   3  -7   6        7.41        9.26      1.02 o 
  -7  -6   6       31.54       31.70      1.97 o 
  -6  -6   6        1.95        0.86      0.72 o 
  -5  -6   6      107.23      114.27      4.57 o 
  -4  -6   6        0.23        0.02      0.68 o 
  -3  -6   6        5.37        5.74      0.60 o 
  -2  -6   6       31.66       28.63      1.17 o 
  -1  -6   6        2.84        2.25      0.49 o 
   0  -6   6       42.49       44.31      1.08 o 
   1  -6   6       31.38       30.97      0.96 o 
   2  -6   6       16.57       21.02      0.80 o 
   3  -6   6       56.77       55.29      1.55 o 
   4  -6   6        3.87        3.87      0.62 o 
  -7  -5   6        0.00        0.25      0.65 o 
  -6  -5   6       34.08       25.67      1.91 o 
  -5  -5   6      126.44      128.04      3.81 o 
  -4  -5   6        0.90        0.66      0.40 o 
  -3  -5   6        2.82        3.99      0.81 o 
  -2  -5   6       72.49       65.63      1.76 o 
  -1  -5   6       32.48       30.64      1.17 o 
   0  -5   6       33.51       30.28      0.88 o 
   1  -5   6        0.14        0.03      0.28 o 
   2  -5   6      108.10      107.53      1.84 o 
   3  -5   6       17.89       20.22      1.09 o 
   4  -5   6        6.08        7.29      0.56 o 
   5  -5   6        1.15        0.97      0.45 o 
  -8  -4   6       13.49       11.05      1.25 o 
  -7  -4   6        2.04        0.49      1.36 o 
  -6  -4   6       10.84       12.35      0.91 o 
  -5  -4   6      107.10      109.68      3.01 o 
  -4  -4   6        3.72        1.76      0.33 o 
  -3  -4   6      399.74      393.09      5.53 o 
  -2  -4   6        3.11        2.25      0.28 o 
  -1  -4   6        3.97        1.26      0.28 o 
   0  -4   6       84.62       72.02      1.23 o 
   1  -4   6       67.53       60.28      0.99 o 
   2  -4   6      110.59      104.90      1.51 o 
   3  -4   6        1.71        1.09      0.30 o 
   4  -4   6       28.79       30.10      1.10 o 
   5  -4   6       10.22        9.31      0.78 o 
   6  -4   6       13.32       15.62      0.77 o 
  -8  -3   6        0.03        0.05      0.55 o 
  -7  -3   6       42.78       34.43      1.29 o 
  -6  -3   6       70.57       68.22      1.84 o 
  -5  -3   6       18.31       14.48      0.78 o 
  -4  -3   6        2.34        1.09      0.26 o 
  -3  -3   6      378.42      368.38      5.20 o 
  -2  -3   6       15.58       11.27      0.51 o 
  -1  -3   6       30.63       29.15      0.83 o 
   0  -3   6        0.41        0.40      0.17 o 
   1  -3   6       33.08       31.56      0.67 o 
   2  -3   6        1.90        2.66      0.28 o 
   3  -3   6       80.55       76.70      1.34 o 
   4  -3   6       74.71       66.69      1.35 o 
   5  -3   6        6.01        4.70      0.49 o 
   6  -3   6        2.91        2.07      0.45 o 
   7  -3   6       12.80       13.47      0.89 o 
  -8  -2   6        1.75        2.80      0.75 o 
  -7  -2   6       18.84       18.01      0.98 o 
  -6  -2   6       73.46       67.76      1.80 o 
  -5  -2   6        9.54        4.65      0.49 o 
  -4  -2   6       60.17       65.00      1.32 o 
  -3  -2   6      290.48      269.28      3.94 o 
  -2  -2   6        8.46        4.41      0.24 o 
  -1  -2   6      795.48      775.03      8.12 o 
   0  -2   6      236.65      225.84      2.61 o 
   1  -2   6      252.23      240.60      2.79 o 
   2  -2   6       36.12       36.93      0.72 o 
   3  -2   6       65.12       60.30      1.12 o 
   4  -2   6       18.97       14.80      0.58 o 
   5  -2   6        0.65        1.04      0.36 o 
   6  -2   6      101.88      100.35      2.22 o 
   7  -2   6        9.83        9.18      0.77 o 
   8  -2   6        6.50        5.05      0.72 o 
  -9  -1   6        1.15        1.42      0.68 o 
  -8  -1   6        6.99        4.64      0.78 o 
  -7  -1   6        2.15        2.81      0.65 o 
  -6  -1   6       62.67       47.63      1.42 o 
  -5  -1   6       40.01       32.66      1.09 o 
  -4  -1   6      407.11      396.61      5.57 o 
  -3  -1   6        0.51        0.73      0.24 o 
  -2  -1   6        0.32        0.12      0.09 o 
  -1  -1   6      599.34      638.34      6.16 o 
   0  -1   6       34.89       34.06      0.55 o 
   1  -1   6       15.52       16.34      0.38 o 
   2  -1   6        0.66        0.28      0.13 o 
   3  -1   6      101.72       83.11      1.21 o 
   4  -1   6      156.01      157.78      2.44 o 
   5  -1   6       68.26       67.77      1.61 o 
   6  -1   6        8.40        8.29      0.64 o 
   7  -1   6        1.10        1.44      0.49 o 
   8  -1   6        0.08        0.03      0.49 o 
  -9   0   6        0.92        1.40      0.72 o 
  -8   0   6       12.35       12.72      1.08 o 
  -7   0   6       20.96       17.60      1.43 o 
  -6   0   6        0.13       -0.08      0.38 o 
  -5   0   6       34.38       32.02      1.00 o 
  -4   0   6      246.62      218.68      3.30 o 
  -3   0   6        2.46        1.92      0.19 o 
  -2   0   6      334.60      298.71      3.29 o 
  -1   0   6        1.34        2.14      0.16 o 
   0   0   6        1.61        3.47      0.20 o 
   1   0   6     1404.69     1378.94     14.22 o 
   2   0   6      236.45      245.78      2.79 o 
   3   0   6       67.80       87.55      1.23 o 
   4   0   6        2.77        3.71      0.28 o 
   5   0   6        0.01       -0.03      0.36 o 
   6   0   6        0.59        0.87      0.31 o 
   7   0   6        0.12        0.27      0.39 o 
   8   0   6        7.52        9.30      0.75 o 
  -9   1   6        6.10        7.65      1.36 o 
  -8   1   6        0.00       -0.38      0.62 o 
  -7   1   6        5.25        4.88      3.27 o 
  -6   1   6        3.76        5.02      0.65 o 
  -5   1   6        2.14        0.82      0.32 o 
  -4   1   6       37.61       31.35      0.68 o 
  -3   1   6      147.77      153.22      2.36 o 
  -2   1   6     1720.34     1761.17     18.07 o 
  -1   1   6       14.51        9.06      0.28 o 
   0   1   6       31.70       19.15      0.42 o 
   1   1   6      567.39      581.09      6.14 o 
   2   1   6       14.00       14.94      0.42 o 
   3   1   6      157.30      148.02      2.01 o 
   4   1   6      317.56      311.76      3.92 o 
   5   1   6      171.56      155.99      3.51 o 
   6   1   6       32.22       30.82      0.88 o 
   7   1   6        1.03        0.82      0.32 o 
   8   1   6       43.53       49.87      1.53 o 
   9   1   6        0.00       -0.43      0.43 o 
  -8   2   6        5.31        6.51      0.88 o 
  -7   2   6        0.26        0.06      0.82 o 
  -6   2   6       81.36       86.73      1.60 o 
  -5   2   6       22.11       15.44      0.57 o 
  -4   2   6        7.22        8.63      0.50 o 
  -3   2   6        0.01        1.13      0.30 o 
  -2   2   6      105.94      109.18      1.40 o 
  -1   2   6      485.75      495.00      5.28 o 
   0   2   6     1864.28     1888.63     19.37 o 
   1   2   6      507.11      546.07      9.15 o 
   2   2   6      536.75      629.07      7.29 o 
   3   2   6      566.09      553.41      6.50 o 
   4   2   6      180.26      193.27      2.92 o 
   5   2   6        1.63        1.30      0.23 o 
   6   2   6       70.48       67.51      1.79 o 
   7   2   6        3.98        5.06      0.45 o 
   8   2   6       35.43       31.32      0.99 o 
   9   2   6        0.17        0.34      0.48 o 
  -8   3   6        9.09        7.96      0.98 o 
  -7   3   6       20.62       18.53      1.15 o 
  -6   3   6        1.02        1.54      0.35 o 
  -5   3   6        0.69        0.28      0.27 o 
  -4   3   6       21.44       20.92      0.64 o 
  -3   3   6       52.41       48.31      0.86 o 
  -2   3   6        3.67        3.67      0.29 o 
  -1   3   6      327.95      365.74      3.99 o 
   0   3   6      638.49      609.41      7.14 o 
   1   3   6        1.51        0.17      0.10 o 
   2   3   6       61.50       48.34      0.77 o 
   3   3   6       62.86       63.52      1.15 o 
   4   3   6        8.16        8.13      0.55 o 
   5   3   6      168.53      167.74      2.64 o 
   6   3   6       42.88       39.42      0.98 o 
   7   3   6      222.65      225.82      3.80 o 
   8   3   6        2.45        2.22      0.38 o 
   9   3   6        0.09        0.60      0.63 o 
  -8   4   6        0.01        1.23      0.95 o 
  -7   4   6        3.22        5.44      0.65 o 
  -6   4   6       17.22       20.20      0.80 o 
  -5   4   6        6.03        6.82      0.48 o 
  -4   4   6      180.29      197.14      3.02 o 
  -3   4   6      121.93      122.68      1.60 o 
  -2   4   6        9.40        8.12      0.32 o 
  -1   4   6      412.91      414.22      4.49 o 
   0   4   6      221.44      245.19      3.82 o 
   1   4   6      432.22      470.57      6.16 o 
   2   4   6     1647.41     1668.83     20.83 o 
   3   4   6       18.33       22.08      0.83 o 
   4   4   6       19.10       19.61      0.60 o 
   5   4   6      739.68      721.70     10.93 o 
   6   4   6        0.74        2.73      0.48 o 
   7   4   6       79.01       76.21      1.87 o 
   8   4   6       17.64       19.68      0.86 o 
   9   4   6        0.27        0.42      0.61 o 
  -7   5   6        0.23        1.01      0.48 o 
  -6   5   6        2.67        2.19      0.46 o 
  -5   5   6        2.38        1.39      0.38 o 
  -4   5   6        0.16        0.06      0.20 o 
  -3   5   6        3.26        3.84      0.30 o 
  -2   5   6        0.76        1.02      0.24 o 
  -1   5   6      118.90      123.17      1.81 o 
   0   5   6       13.77       12.81      0.46 o 
   1   5   6      104.70      100.85      1.58 o 
   2   5   6      295.32      291.42      3.97 o 
   3   5   6      472.19      468.60      7.22 o 
   4   5   6        0.97        1.07      0.29 o 
   5   5   6      125.46      119.62      2.61 o 
   6   5   6        0.05        0.63      0.36 o 
   7   5   6       16.28       15.00      0.76 o 
   8   5   6       85.80       84.42      1.94 o 
   9   5   6       48.22       52.04      1.36 o 
  -7   6   6        1.37        2.05      0.54 o 
  -6   6   6        6.38        7.28      1.05 o 
  -5   6   6       19.02       22.23      0.93 o 
  -4   6   6        0.14        0.19      0.26 o 
  -3   6   6        6.09        4.85      0.36 o 
  -2   6   6        7.66        6.32      0.39 o 
  -1   6   6       85.29       90.73      1.36 o 
   0   6   6       98.95      101.12      1.63 o 
   1   6   6      190.63      195.48      2.80 o 
   2   6   6        0.43        0.44      0.24 o 
   3   6   6       12.99       13.16      1.04 o 
   4   6   6      228.53      234.71      5.57 o 
   5   6   6        5.35        5.59      0.64 o 
   6   6   6        9.01        9.63      0.59 o 
   7   6   6       36.93       41.83      1.28 o 
   8   6   6        0.32       -0.11      0.40 o 
   9   6   6        0.05        0.65      0.61 o 
  -6   7   6        1.33        0.53      0.49 o 
  -5   7   6        3.09        4.63      0.55 o 
  -4   7   6        0.00       -0.19      0.27 o 
  -3   7   6        8.52        6.80      0.51 o 
  -2   7   6        0.63        0.10      0.26 o 
  -1   7   6        0.50        0.01      0.21 o 
   0   7   6        1.45        2.28      0.32 o 
   1   7   6      171.08      182.77      3.21 o 
   2   7   6       76.48       74.52      2.21 o 
   3   7   6        0.32       -0.37      0.38 o 
   4   7   6      103.46      104.49      2.87 o 
   5   7   6       21.81       18.56      1.08 o 
   6   7   6       13.39       13.85      0.96 o 
   7   7   6       45.24       39.73      1.73 o 
   8   7   6       21.00       23.12      1.38 o 
  -5   8   6        0.00        0.03      0.55 o 
  -4   8   6        1.59        0.66      0.39 o 
  -3   8   6        0.32       -0.12      0.35 o 
  -2   8   6        0.55        0.18      0.30 o 
  -1   8   6       12.68       12.80      0.67 o 
   0   8   6       10.33        7.51      0.54 o 
   1   8   6       41.22       42.99      1.12 o 
   2   8   6       13.83       13.98      1.23 o 
   3   8   6       52.51       56.69      3.89 o 
   4   8   6        0.54       -0.15      0.48 o 
   5   8   6        0.18        0.12      0.38 o 
   6   8   6       48.87       61.14      2.09 o 
   7   8   6       32.15       30.10      1.54 o 
   8   8   6        0.77        0.21      0.61 o 
  -4   9   6        2.91        2.18      0.55 o 
  -3   9   6        7.16        7.19      0.57 o 
  -2   9   6        0.16       -0.05      0.31 o 
  -1   9   6        0.93        0.30      0.42 o 
   0   9   6        3.99        5.54      0.73 o 
   1   9   6        0.16       -0.28      0.28 o 
   2   9   6        7.04        5.11      0.63 o 
   3   9   6      106.89      103.65      3.27 o 
   4   9   6       12.69       12.86      0.96 o 
   5   9   6        7.37        8.26      1.77 o 
   6   9   6        2.68        0.18      0.61 o 
   7   9   6        0.00        0.76      0.51 o 
  -3  10   6        0.18       -0.48      0.48 o 
  -2  10   6        1.11        1.76      0.52 o 
  -1  10   6        1.74        1.52      0.68 o 
   0  10   6       12.31       11.34      0.89 o 
   1  10   6       11.78       11.16      0.68 o 
   2  10   6        0.04       -0.38      0.38 o 
   3  10   6        4.84        4.66      1.16 o 
   4  10   6        0.09       -0.68      0.68 o 
   5  10   6       23.72       31.16      1.54 o 
   6  10   6       10.70       10.53      0.98 o 
  -1  11   6        4.01        1.87      0.68 o 
   0  11   6        0.03       -0.29      0.43 o 
   1  11   6        1.45        0.59      0.34 o 
   2  11   6        2.73        3.84      0.75 o 
   3  11   6        1.89        3.68      0.75 o 
   4  11   6        0.41        0.81      0.51 o 
   5  11   6        1.02        1.50      0.61 o 
  -4  -7   7       49.75       51.49      1.80 o 
  -3  -7   7        0.18        0.20      0.79 o 
  -2  -7   7        1.01        1.69      0.60 o 
  -1  -7   7       32.87       33.22      1.44 o 
   0  -7   7        1.36        1.15      0.59 o 
   1  -7   7        1.12        0.95      0.68 o 
   2  -7   7        6.09        7.74      0.84 o 
  -6  -6   7        1.19        0.48      0.77 o 
  -5  -6   7       18.34       15.88      1.45 o 
  -4  -6   7       96.79      102.87      3.84 o 
  -3  -6   7       34.28       30.58      1.68 o 
  -2  -6   7       21.03       19.53      1.04 o 
  -1  -6   7        0.52       -0.07      0.41 o 
   0  -6   7        1.76        1.26      0.51 o 
   1  -6   7       53.88       59.76      1.51 o 
   2  -6   7       16.62       19.06      0.92 o 
   3  -6   7        5.19        7.35      2.18 o 
  -7  -5   7        4.54        1.84      0.87 o 
  -6  -5   7        0.30        2.32      0.87 o 
  -5  -5   7        0.21       -0.14      0.68 o 
  -4  -5   7       36.00       34.66      1.89 o 
  -3  -5   7       11.90        8.14      0.69 o 
  -2  -5   7      168.20      164.01      3.41 o 
  -1  -5   7        4.16        2.66      0.49 o 
   0  -5   7        1.68        1.65      0.37 o 
   1  -5   7      107.27      103.20      2.03 o 
   2  -5   7        1.67        2.39      0.37 o 
   3  -5   7        6.17        4.30      0.55 o 
   4  -5   7        0.15        0.37      0.47 o 
   5  -5   7       19.34       19.94      1.81 o 
  -7  -4   7        1.04        0.25      0.72 o 
  -6  -4   7       46.12       40.79      2.18 o 
  -5  -4   7       69.45       58.70      3.41 o 
  -4  -4   7       16.10       16.41      0.93 o 
  -3  -4   7       13.08        9.99      0.53 o 
  -2  -4   7      124.82      129.14      2.62 o 
  -1  -4   7      144.31      127.88      1.88 o 
   0  -4   7      303.68      302.44      3.93 o 
   1  -4   7        3.96        4.83      0.37 o 
   2  -4   7      156.62      168.14      2.20 o 
   3  -4   7       48.62       53.93      1.21 o 
   4  -4   7       40.90       45.07      1.16 o 
   5  -4   7        0.01       -0.32      0.38 o 
   6  -4   7        9.04       11.33      0.70 o 
  -8  -3   7        0.00       -0.24      0.75 o 
  -7  -3   7       29.58       36.72      1.37 o 
  -6  -3   7       54.37       62.08      1.75 o 
  -5  -3   7        4.17        2.04      0.43 o 
  -4  -3   7        0.33        0.77      0.28 o 
  -3  -3   7        6.53        9.22      0.61 o 
  -2  -3   7        4.86        5.45      0.39 o 
  -1  -3   7        0.39        0.28      0.23 o 
   0  -3   7      337.23      341.28      4.33 o 
   1  -3   7      182.19      183.29      2.28 o 
   2  -3   7        6.34        4.67      0.33 o 
   3  -3   7        2.20        2.58      0.38 o 
   4  -3   7        0.51        0.55      1.10 o 
   5  -3   7       26.71       26.31      0.91 o 
   6  -3   7        0.43        0.78      0.48 o 
  -8  -2   7        0.44        0.14      0.89 o 
  -7  -2   7        6.87        6.37      0.69 o 
  -6  -2   7       24.46       31.96      1.21 o 
  -5  -2   7        0.14        0.56      0.38 o 
  -4  -2   7       87.60       87.14      1.71 o 
  -3  -2   7      104.25      103.97      1.89 o 
  -2  -2   7       26.17       25.53      0.60 o 
  -1  -2   7       54.51       52.85      0.97 o 
   0  -2   7      275.21      270.51      3.12 o 
   1  -2   7      303.95      308.99      3.54 o 
   2  -2   7       83.18       84.75      1.27 o 
   3  -2   7        0.47        0.04      0.25 o 
   4  -2   7       31.54       26.81      0.87 o 
   5  -2   7      192.53      193.65      3.04 o 
   6  -2   7        4.56        5.24      0.64 o 
   7  -2   7        2.43        2.07      0.51 o 
  -8  -1   7       12.79       14.68      1.11 o 
  -7  -1   7       26.11       29.10      1.44 o 
  -6  -1   7        1.79        5.02      0.61 o 
  -5  -1   7       22.49       24.58      0.86 o 
  -4  -1   7       80.64       84.49      1.65 o 
  -3  -1   7       40.52       35.25      1.10 o 
  -2  -1   7        6.80        6.04      0.40 o 
  -1  -1   7      535.63      507.52      5.53 o 
   0  -1   7        1.88        1.56      0.16 o 
   1  -1   7      350.99      334.04      3.44 o 
   2  -1   7      822.13      764.00      8.06 o 
   3  -1   7      362.89      365.03      4.11 o 
   4  -1   7       39.74       46.19      1.67 o 
   5  -1   7        0.98        0.72      0.34 o 
   6  -1   7       10.45        9.13      1.09 o 
   7  -1   7        0.46       -0.09      0.43 o 
   8  -1   7        4.67        4.84      0.70 o 
  -8   0   7        7.14        6.27      0.91 o 
  -7   0   7       27.46       35.28      2.93 o 
  -6   0   7        7.78       11.09      0.76 o 
  -5   0   7       13.17       15.59      0.69 o 
  -4   0   7       41.82       47.00      1.12 o 
  -3   0   7        0.19        0.20      0.26 o 
  -2   0   7        6.27        6.45      0.36 o 
  -1   0   7      634.90      636.21      6.76 o 
   0   0   7     1295.04     1244.23     12.90 o 
   1   0   7       57.28       52.56      0.84 o 
   2   0   7       14.37       18.17      0.48 o 
   3   0   7       34.97       34.92      0.70 o 
   4   0   7       79.21       65.84      1.41 o 
   5   0   7       99.73       94.90      1.74 o 
   6   0   7        7.41        7.24      0.50 o 
   7   0   7        0.24       -0.09      0.38 o 
   8   0   7        4.00        4.57      0.98 o 
  -8   1   7        0.61        0.93      0.62 o 
  -7   1   7       18.99       22.15      2.25 o 
  -6   1   7        9.73       10.42      0.67 o 
  -5   1   7       81.22       91.92      1.87 o 
  -4   1   7        1.08        0.60      0.31 o 
  -3   1   7       84.44       84.02      1.15 o 
  -2   1   7       13.50       16.45      0.41 o 
  -1   1   7       63.87       67.61      0.97 o 
   0   1   7      430.35      427.08      4.64 o 
   1   1   7      579.09      536.17      5.74 o 
   2   1   7      303.52      306.44      3.81 o 
   3   1   7        8.12       10.17      1.05 o 
   4   1   7      266.22      250.45      3.29 o 
   5   1   7      115.67      114.02      2.04 o 
   6   1   7        0.13        0.13      0.23 o 
   7   1   7        4.79        4.10      0.45 o 
   8   1   7        8.98        8.79      0.76 o 
  -8   2   7        3.24        4.91      1.30 o 
  -7   2   7        0.34        0.62      0.75 o 
  -6   2   7       27.77       23.93      1.53 o 
  -5   2   7       57.64       67.50      1.51 o 
  -4   2   7       34.38       40.42      0.88 o 
  -3   2   7        0.99        1.18      0.18 o 
  -2   2   7        2.83        2.46      0.18 o 
  -1   2   7      502.46      510.36      5.47 o 
   0   2   7      168.00      180.42      2.12 o 
   1   2   7      295.91      287.97      2.92 o 
   2   2   7       12.89        6.14      0.29 o 
   3   2   7       95.06       81.77      1.29 o 
   4   2   7        9.36        9.73      1.23 o 
   5   2   7       15.56       16.52      0.65 o 
   6   2   7       11.90       11.97      0.55 o 
   7   2   7       24.89       24.95      0.92 o 
   8   2   7        6.40        6.29      0.55 o 
  -8   3   7        3.04        4.00      1.02 o 
  -7   3   7        0.34       -0.41      0.46 o 
  -6   3   7        2.54        6.07      0.79 o 
  -5   3   7       64.11       66.89      2.33 o 
  -4   3   7       68.63       63.63      1.16 o 
  -3   3   7      568.96      567.01      6.97 o 
  -2   3   7       11.87       13.76      0.41 o 
  -1   3   7       81.83       77.00      1.06 o 
   0   3   7        5.83        5.23      0.22 o 
   1   3   7       13.58       13.55      0.38 o 
   2   3   7      121.66      128.55      1.75 o 
   3   3   7      659.12      627.21      8.30 o 
   4   3   7      558.00      547.36      7.38 o 
   5   3   7       53.79       52.84      1.19 o 
   6   3   7        3.12        2.32      0.32 o 
   7   3   7       41.96       44.49      1.52 o 
   8   3   7        0.96        0.38      0.38 o 
   9   3   7        0.75       -0.22      0.56 o 
  -8   4   7        1.10        0.82      1.09 o 
  -7   4   7        5.68        4.40      0.78 o 
  -6   4   7        9.35       12.26      0.61 o 
  -5   4   7        0.93        0.22      0.27 o 
  -4   4   7       16.46       16.19      0.47 o 
  -3   4   7       14.37       16.68      0.49 o 
  -2   4   7        5.55        4.72      0.28 o 
  -1   4   7      171.54      161.90      1.96 o 
   0   4   7      117.64      119.73      1.66 o 
   1   4   7       66.68       80.85      1.50 o 
   2   4   7       69.09       76.09      1.32 o 
   3   4   7      539.42      533.03      8.24 o 
   4   4   7       28.51       27.27      0.91 o 
   5   4   7       12.25       13.62      0.67 o 
   6   4   7        9.46        7.22      0.55 o 
   7   4   7        6.28        6.45      0.68 o 
   8   4   7        0.60        1.52      0.42 o 
   9   4   7       12.14       12.92      0.84 o 
  -7   5   7        1.12        0.33      0.46 o 
  -6   5   7        2.27        3.37      0.49 o 
  -5   5   7       24.23       23.37      0.92 o 
  -4   5   7       27.00       34.12      0.89 o 
  -3   5   7        8.35        7.31      0.39 o 
  -2   5   7      138.59      132.63      1.87 o 
  -1   5   7       40.24       33.93      0.87 o 
   0   5   7        0.17        0.55      0.18 o 
   1   5   7      304.81      314.65      4.31 o 
   2   5   7      337.90      338.44      5.45 o 
   3   5   7      464.17      451.70      7.09 o 
   4   5   7      491.32      479.99      7.55 o 
   5   5   7        2.75        2.55      0.41 o 
   6   5   7      332.40      328.55      7.21 o 
   7   5   7        4.73        3.18      0.49 o 
   8   5   7        1.06        2.39      0.50 o 
   9   5   7       10.13       12.02      0.83 o 
  -7   6   7        0.37        0.15      0.47 o 
  -6   6   7        0.81        0.14      0.44 o 
  -5   6   7       21.41       19.27      0.86 o 
  -4   6   7       40.64       43.32      1.04 o 
  -3   6   7        5.45        4.34      0.54 o 
  -2   6   7       10.06        9.09      0.43 o 
  -1   6   7      137.98      133.73      1.87 o 
   0   6   7        1.83        1.24      0.28 o 
   1   6   7      528.42      505.77      7.78 o 
   2   6   7        0.13        0.30      0.23 o 
   3   6   7       16.34       14.55      0.68 o 
   4   6   7      272.86      263.04      5.43 o 
   5   6   7       31.09       35.36      1.92 o 
   6   6   7       14.54       12.64      1.75 o 
   7   6   7        0.05       -0.55      0.55 o 
   8   6   7       11.77        9.90      0.79 o 
  -6   7   7        0.10        0.42      0.46 o 
  -5   7   7        0.16        0.35      0.43 o 
  -4   7   7        0.89        1.34      0.34 o 
  -3   7   7        8.61        9.20      0.48 o 
  -2   7   7       34.37       37.86      0.84 o 
  -1   7   7        0.66        0.04      0.20 o 
   0   7   7        0.01        0.01      0.23 o 
   1   7   7        3.41        1.25      0.27 o 
   2   7   7       51.61       51.66      1.03 o 
   3   7   7      203.45      207.62      6.75 o 
   4   7   7       38.72       42.02      1.67 o 
   5   7   7       92.44       92.93      3.61 o 
   6   7   7        7.28        8.73      0.84 o 
   7   7   7       36.32       45.16      1.96 o 
   8   7   7       46.95       51.91      5.52 o 
  -5   8   7        2.39        2.48      0.68 o 
  -4   8   7        0.87        0.42      0.39 o 
  -3   8   7        0.81        0.41      0.38 o 
  -2   8   7       41.41       42.94      1.10 o 
  -1   8   7        2.18        2.28      0.41 o 
   0   8   7       43.11       41.08      2.06 o 
   1   8   7       43.26       36.22      1.11 o 
   2   8   7        0.59        0.50      0.49 o 
   3   8   7      121.99      112.64      7.23 o 
   4   8   7        7.41        7.58      0.75 o 
   5   8   7        5.96        7.09      1.02 o 
   6   8   7        3.76        1.44      0.62 o 
   7   8   7        0.17        0.35      1.16 o 
   8   8   7        5.38        6.50      0.95 o 
  -4   9   7        1.31        0.26      0.39 o 
  -3   9   7        0.80        0.72      0.39 o 
  -2   9   7        1.10        0.82      0.39 o 
  -1   9   7        0.36        0.08      0.36 o 
   0   9   7       28.44       25.00      0.93 o 
   1   9   7        8.16        7.01      0.75 o 
   2   9   7       28.27       32.86      3.14 o 
   3   9   7       23.61       19.53      1.77 o 
   4   9   7        3.73        4.26      0.73 o 
   5   9   7        0.03        1.03      0.51 o 
   6   9   7       12.15       15.70      1.18 o 
   7   9   7       29.73       35.65      1.75 o 
  -3  10   7        0.04        0.27      0.61 o 
  -2  10   7        0.65        0.48      0.48 o 
  -1  10   7        0.44        0.53      0.43 o 
   0  10   7       33.53       32.10      1.59 o 
   1  10   7        0.00       -0.31      0.31 o 
   2  10   7       21.21       19.91      1.84 o 
   3  10   7        1.30        0.66      0.51 o 
   4  10   7        0.12        0.38      0.61 o 
   5  10   7       11.27       10.52      1.02 o 
   6  10   7       15.58       18.27      1.30 o 
  -1  11   7        3.44        3.07      0.95 o 
   0  11   7        1.12        1.09      0.48 o 
   1  11   7        4.21        6.65      0.83 o 
   2  11   7       23.53       23.44      1.57 o 
   3  11   7        0.94        0.80      0.62 o 
   4  11   7        0.02       -0.23      0.55 o 
  -2  -7   8        5.39        4.27      0.76 o 
  -1  -7   8       24.70       29.85      1.46 o 
   0  -7   8        1.67        1.64      0.95 o 
  -5  -6   8        0.63        0.75      0.87 o 
  -4  -6   8        2.78        2.30      0.70 o 
  -3  -6   8       20.44       18.34      1.10 o 
  -2  -6   8        3.41        3.09      0.61 o 
  -1  -6   8      120.33      122.29      2.99 o 
   0  -6   8       23.30       26.44      1.32 o 
   1  -6   8        0.93        1.21      0.41 o 
   2  -6   8       29.73       27.98      1.38 o 
  -6  -5   8        0.08        0.48      0.77 o 
  -5  -5   8       41.94       35.26      1.97 o 
  -4  -5   8       21.41       18.23      1.07 o 
  -3  -5   8       10.40       11.56      0.87 o 
  -2  -5   8        0.19        0.36      0.46 o 
  -1  -5   8       23.97       25.78      1.22 o 
   0  -5   8       48.68       50.83      1.25 o 
   1  -5   8       19.35       21.13      0.87 o 
   2  -5   8        9.54       13.56      0.73 o 
   3  -5   8        3.36        3.64      0.72 o 
   4  -5   8        0.11       -0.16      0.47 o 
  -7  -4   8        0.49        2.45      0.91 o 
  -6  -4   8       33.28       35.96      2.02 o 
  -5  -4   8       41.28       52.25      3.00 o 
  -4  -4   8       42.20       33.69      1.32 o 
  -3  -4   8       14.69       14.43      0.70 o 
  -2  -4   8       93.50       88.42      1.78 o 
  -1  -4   8        0.06        0.08      0.31 o 
   0  -4   8        1.07        0.54      0.38 o 
   1  -4   8      271.37      271.92      3.70 o 
   2  -4   8        3.27        2.56      0.36 o 
   3  -4   8       12.19       11.98      0.61 o 
   4  -4   8       44.26       44.77      1.18 o 
   5  -4   8        0.67        0.05      0.39 o 
  -7  -3   8        2.79        1.54      0.60 o 
  -6  -3   8        0.37       -0.42      0.42 o 
  -5  -3   8       51.83       62.09      1.49 o 
  -4  -3   8       46.27       45.56      1.17 o 
  -3  -3   8       64.34       68.62      1.80 o 
  -2  -3   8        3.81        4.30      0.59 o 
  -1  -3   8      154.91      154.13      2.25 o 
   0  -3   8        2.57        3.20      0.35 o 
   1  -3   8        3.39        3.29      0.35 o 
   2  -3   8      126.41      128.92      1.80 o 
   3  -3   8       14.69       15.10      0.63 o 
   4  -3   8       60.78       70.38      1.49 o 
   5  -3   8        0.06       -0.35      0.35 o 
   6  -3   8        1.07        0.90      0.43 o 
  -8  -2   8        3.36        5.05      1.50 o 
  -7  -2   8       23.97       24.57      2.00 o 
  -6  -2   8       43.22       51.79      1.64 o 
  -5  -2   8        6.33        1.23      0.37 o 
  -4  -2   8       14.99       17.24      1.32 o 
  -3  -2   8       43.14       52.40      1.23 o 
  -2  -2   8       67.15       63.48      1.39 o 
  -1  -2   8      129.78      127.43      1.91 o 
   0  -2   8      239.14      237.31      3.20 o 
   1  -2   8      399.17      394.63      4.45 o 
   2  -2   8        4.67        3.50      0.31 o 
   3  -2   8      533.20      487.49      6.04 o 
   4  -2   8        9.85       11.68      0.60 o 
   5  -2   8        0.16       -0.14      0.34 o 
   6  -2   8       14.55       13.16      0.70 o 
  -8  -1   8        5.00        5.27      0.89 o 
  -7  -1   8       33.27       30.82      1.51 o 
  -6  -1   8       20.51       25.87      1.46 o 
  -5  -1   8       15.98       16.69      0.75 o 
  -4  -1   8        1.30        4.22      0.49 o 
  -3  -1   8        1.29        1.30      0.53 o 
  -2  -1   8       55.73       56.46      1.05 o 
  -1  -1   8        0.36        0.18      0.23 o 
   0  -1   8      394.31      384.47      3.93 o 
   1  -1   8      751.68      733.98      7.53 o 
   2  -1   8      218.15      206.36      2.30 o 
   3  -1   8       91.89       99.93      1.48 o 
   4  -1   8      168.96      163.52      2.43 o 
   5  -1   8        0.03       -0.01      0.32 o 
   6  -1   8       58.38       60.22      1.68 o 
   7  -1   8        5.37        5.09      0.65 o 
  -8   0   8        6.40        3.96      0.78 o 
  -7   0   8        1.21        0.84      0.58 o 
  -6   0   8        3.48        6.07      0.66 o 
  -5   0   8       82.33       81.92      1.73 o 
  -4   0   8       28.19       37.48      1.07 o 
  -3   0   8       16.01       15.85      0.70 o 
  -2   0   8       61.25       58.66      1.23 o 
  -1   0   8      195.81      182.70      2.21 o 
   0   0   8       91.98       94.17      1.32 o 
   1   0   8        3.43        3.35      0.31 o 
   2   0   8      101.48       85.17      1.27 o 
   3   0   8       29.07       30.24      0.68 o 
   4   0   8       87.73       88.35      1.37 o 
   5   0   8      119.37      113.46      1.88 o 
   6   0   8        5.80        6.31      0.52 o 
   7   0   8        0.87        0.67      0.42 o 
   8   0   8        1.38        0.72      0.65 o 
  -8   1   8        7.14        5.25      0.88 o 
  -7   1   8        0.19        0.88      0.62 o 
  -6   1   8        0.28       -0.38      0.51 o 
  -5   1   8       43.50       37.18      1.13 o 
  -4   1   8      104.17      111.05      2.07 o 
  -3   1   8       28.41       28.90      0.91 o 
  -2   1   8      190.84      180.95      2.20 o 
  -1   1   8        1.13        1.73      0.18 o 
   0   1   8        0.34        0.31      0.19 o 
   1   1   8       48.04       49.17      0.80 o 
   2   1   8      213.13      199.35      2.95 o 
   3   1   8      180.56      166.04      2.30 o 
   4   1   8        0.23        0.43      0.24 o 
   5   1   8        3.92        3.76      0.36 o 
   6   1   8        2.54        2.41      0.44 o 
   7   1   8       12.63       13.06      1.28 o 
   8   1   8        4.59        5.14      0.70 o 
  -8   2   8        7.41        6.63      0.95 o 
  -7   2   8        0.15       -0.27      0.52 o 
  -6   2   8       22.09       18.53      0.94 o 
  -5   2   8        5.94        3.00      0.46 o 
  -4   2   8       51.29       48.92      1.39 o 
  -3   2   8      106.61      100.51      1.39 o 
  -2   2   8      453.44      437.51      4.80 o 
  -1   2   8      156.99      161.41      2.53 o 
   0   2   8       21.14       23.84      0.51 o 
   1   2   8        0.04       -0.04      0.21 o 
   2   2   8        1.02        0.15      0.18 o 
   3   2   8       19.13       18.53      0.56 o 
   4   2   8      385.02      349.86      7.03 o 
   5   2   8       42.17       41.13      0.95 o 
   6   2   8       32.97       35.52      0.94 o 
   7   2   8       11.44       12.07      0.65 o 
   8   2   8       18.45       18.97      0.94 o 
  -8   3   8        0.11        0.27      1.09 o 
  -7   3   8        1.48        0.43      0.57 o 
  -6   3   8        6.70        5.77      0.62 o 
  -5   3   8       38.28       40.53      1.30 o 
  -4   3   8        1.59        2.00      0.29 o 
  -3   3   8        1.29        2.20      0.28 o 
  -2   3   8      117.91      111.64      1.49 o 
  -1   3   8       29.85       30.23      0.60 o 
   0   3   8       99.62       86.09      1.19 o 
   1   3   8       80.41       75.66      1.31 o 
   2   3   8      209.60      206.77      2.69 o 
   3   3   8      144.96      145.02      2.27 o 
   4   3   8       44.72       44.84      1.27 o 
   5   3   8       28.77       28.39      1.02 o 
   6   3   8       10.37       13.11      0.69 o 
   7   3   8       27.48       24.01      0.96 o 
   8   3   8        1.16       -0.18      0.38 o 
  -7   4   8        6.42        6.05      0.72 o 
  -6   4   8       11.52        9.89      0.72 o 
  -5   4   8        1.81        1.48      0.33 o 
  -4   4   8       13.12       10.35      0.90 o 
  -3   4   8       21.01       22.19      0.57 o 
  -2   4   8        0.98        1.34      0.27 o 
  -1   4   8      113.85      118.06      1.69 o 
   0   4   8      419.99      400.20      4.79 o 
   1   4   8        1.46        3.13      0.28 o 
   2   4   8       14.95       13.55      0.55 o 
   3   4   8       14.83       13.04      0.73 o 
   4   4   8        1.61        2.60      0.74 o 
   5   4   8       23.80       27.88      0.99 o 
   6   4   8       49.67       52.67      1.84 o 
   7   4   8       59.83       62.02      1.51 o 
   8   4   8        0.20        0.05      0.35 o 
  -7   5   8        1.78        2.11      0.89 o 
  -6   5   8        1.63        0.77      0.40 o 
  -5   5   8        0.03        0.16      0.33 o 
  -4   5   8       52.56       46.97      1.07 o 
  -3   5   8       53.28       55.11      1.10 o 
  -2   5   8       10.75       10.44      0.59 o 
  -1   5   8        5.55        6.82      0.40 o 
   0   5   8        5.99        5.97      0.33 o 
   1   5   8      140.59      137.05      2.15 o 
   2   5   8      270.39      262.56      3.74 o 
   3   5   8       33.47       34.09      1.05 o 
   4   5   8        1.99        2.00      0.37 o 
   5   5   8        0.66       -0.04      0.28 o 
   6   5   8       18.93       18.80      0.90 o 
   7   5   8        3.62        4.63      0.58 o 
   8   5   8        2.26        2.55      0.51 o 
  -6   6   8        0.18        0.00      0.51 o 
  -5   6   8        0.63       -0.09      0.39 o 
  -4   6   8        2.23        1.51      0.43 o 
  -3   6   8       36.06       36.52      0.85 o 
  -2   6   8       99.73      103.36      1.59 o 
  -1   6   8      374.69      367.12      4.48 o 
   0   6   8      229.90      229.83      3.32 o 
   1   6   8       18.69       13.87      0.89 o 
   2   6   8      474.53      463.37      6.24 o 
   3   6   8       43.97       43.03      1.56 o 
   4   6   8        1.99        3.35      0.46 o 
   5   6   8       38.63       41.61      1.27 o 
   6   6   8       57.91       60.55      1.80 o 
   7   6   8        2.07        2.35      0.46 o 
   8   6   8        7.93       11.42      0.84 o 
  -6   7   8        0.40        0.24      0.62 o 
  -5   7   8        1.06        1.12      0.46 o 
  -4   7   8       11.41       14.02      0.62 o 
  -3   7   8       29.78       29.84      0.81 o 
  -2   7   8        5.46        5.16      0.36 o 
  -1   7   8        2.13        2.54      0.36 o 
   0   7   8       39.56       33.64      0.87 o 
   1   7   8       46.80       45.16      0.97 o 
   2   7   8       45.24       42.22      1.10 o 
   3   7   8       23.80       22.54      0.87 o 
   4   7   8        0.30        0.53      0.29 o 
   5   7   8       81.32       79.92      5.86 o 
   6   7   8        4.76        5.73      0.74 o 
   7   7   8        1.02        0.65      0.51 o 
   8   7   8       16.33       20.30      2.52 o 
  -5   8   8        4.05        3.91      0.68 o 
  -4   8   8        0.12       -0.09      0.35 o 
  -3   8   8        6.48        7.66      0.68 o 
  -2   8   8        1.21        0.94      0.34 o 
  -1   8   8       46.04       47.80      1.66 o 
   0   8   8       86.80       87.95      1.91 o 
   1   8   8      124.90      128.54      2.55 o 
   2   8   8       21.36       20.84      1.21 o 
   3   8   8       37.24       42.38      2.59 o 
   4   8   8       12.40        9.22      0.87 o 
   5   8   8       12.73       16.29      2.18 o 
   6   8   8       12.17       13.89      1.10 o 
   7   8   8        7.59        9.14      0.98 o 
  -4   9   8        1.05        0.93      0.55 o 
  -3   9   8        0.75        0.08      0.38 o 
  -2   9   8        3.64        4.67      0.52 o 
  -1   9   8        1.63        0.52      0.37 o 
   0   9   8        5.02        5.30      1.15 o 
   1   9   8       23.57       26.23      0.98 o 
   2   9   8       27.06       23.52      1.57 o 
   3   9   8        9.72        9.27      0.86 o 
   4   9   8        3.60        3.00      0.82 o 
   5   9   8        0.01        0.00      0.89 o 
   6   9   8       32.30       33.50      2.52 o 
   7   9   8       35.59       36.19      2.80 o 
  -3  10   8        2.70        2.45      0.82 o 
  -2  10   8        1.08        1.52      0.68 o 
  -1  10   8        9.21        9.86      0.72 o 
   0  10   8        2.07        2.57      0.49 o 
   1  10   8        7.44        5.93      0.59 o 
   2  10   8        8.32        7.39      0.86 o 
   3  10   8       13.84       12.27      1.07 o 
   4  10   8        0.70       -0.33      0.51 o 
   5  10   8        4.25        5.26      0.85 o 
   6  10   8        0.06       -0.87      1.43 o 
  -1  11   8        0.00        0.14      0.68 o 
   0  11   8        5.50        8.57      0.72 o 
   1  11   8        4.35        3.60      0.55 o 
   2  11   8        1.10        0.45      0.61 o 
   3  11   8        1.76        3.06      1.57 o 
   4  11   8        0.18       -0.51      0.51 o 
  -3  -6   9        2.42        3.98      0.77 o 
  -2  -6   9       15.06       16.48      1.16 o 
  -1  -6   9        5.22        5.01      0.81 o 
   0  -6   9        5.37        6.72      0.87 o 
   1  -6   9       25.10       27.95      2.05 o 
  -5  -5   9       23.91       25.13      1.36 o 
  -4  -5   9       88.20      101.13      2.71 o 
  -3  -5   9        2.59        2.59      0.61 o 
  -2  -5   9        1.45        1.28      0.66 o 
  -1  -5   9        2.32        2.16      0.73 o 
   0  -5   9       10.54       11.50      0.96 o 
   1  -5   9        2.61        2.23      0.46 o 
   2  -5   9       10.95        9.95      0.93 o 
   3  -5   9        5.95        7.79      0.93 o 
  -6  -4   9        5.47        3.83      1.01 o 
  -5  -4   9        7.23        6.49      0.84 o 
  -4  -4   9       86.63       91.53      2.51 o 
  -3  -4   9       11.65       10.92      1.12 o 
  -2  -4   9      157.26      145.25      3.32 o 
  -1  -4   9       15.15       16.55      1.12 o 
   0  -4   9       27.00       26.83      0.79 o 
   1  -4   9       29.00       29.02      0.84 o 
   2  -4   9        1.11        0.42      0.35 o 
   3  -4   9        0.07        0.51      0.47 o 
   4  -4   9        8.31        8.41      0.73 o 
  -6  -3   9       39.45       33.04      1.75 o 
  -5  -3   9       55.38       62.68      1.58 o 
  -4  -3   9        0.43        0.68      0.37 o 
  -3  -3   9       12.38       12.66      1.02 o 
  -2  -3   9       49.92       53.60      1.48 o 
  -1  -3   9        1.91        2.50      0.41 o 
   0  -3   9        1.99        1.87      0.30 o 
   1  -3   9       23.88       23.51      0.75 o 
   2  -3   9       13.66       15.20      0.73 o 
   3  -3   9        5.49        4.46      0.43 o 
   4  -3   9       28.65       26.50      0.92 o 
   5  -3   9       29.14       32.93      1.06 o 
  -7  -2   9        6.90        9.90      0.90 o 
  -6  -2   9       27.62       25.33      1.34 o 
  -5  -2   9      118.67      115.90      2.28 o 
  -4  -2   9        1.72        0.53      0.36 o 
  -3  -2   9      186.38      173.30      2.96 o 
  -2  -2   9       57.22       52.20      1.98 o 
  -1  -2   9       23.82       22.41      0.88 o 
   0  -2   9      469.55      451.30      5.67 o 
   1  -2   9        2.97        4.05      0.38 o 
   2  -2   9        1.55        1.20      0.29 o 
   3  -2   9       21.76       25.70      0.79 o 
   4  -2   9        8.33        9.31      0.56 o 
   5  -2   9        5.12        4.50      0.50 o 
   6  -2   9        0.94        0.96      0.42 o 
  -7  -1   9        0.22       -0.52      0.52 o 
  -6  -1   9        6.64        5.31      0.67 o 
  -5  -1   9        8.29        7.30      0.56 o 
  -4  -1   9       50.62       46.96      1.26 o 
  -3  -1   9        3.72        6.02      0.85 o 
  -2  -1   9       33.64       32.20      0.77 o 
  -1  -1   9      226.33      236.18      3.21 o 
   0  -1   9       19.53       18.31      0.63 o 
   1  -1   9        5.72        5.64      0.30 o 
   2  -1   9        0.62        0.19      0.22 o 
   3  -1   9       52.17       45.72      1.07 o 
   4  -1   9       27.51       26.00      0.82 o 
   5  -1   9        0.32        0.46      0.39 o 
   6  -1   9       21.71       22.74      1.09 o 
  -7   0   9       23.33       22.05      1.34 o 
  -6   0   9       11.22        8.95      0.69 o 
  -5   0   9       11.53        7.73      0.58 o 
  -4   0   9       19.72       18.39      1.08 o 
  -3   0   9      529.36      503.08      7.12 o 
  -2   0   9      394.12      391.22      4.95 o 
  -1   0   9     1023.40      980.08     11.59 o 
   0   0   9     1058.08     1035.71     10.94 o 
   1   0   9       21.58       19.88      0.51 o 
   2   0   9      777.42      784.85      8.34 o 
   3   0   9       11.84       13.19      0.51 o 
   4   0   9       52.29       44.86      0.92 o 
   5   0   9       21.06       19.03      0.89 o 
   6   0   9       15.88       15.72      0.94 o 
   7   0   9        1.08        0.78      0.51 o 
  -7   1   9        3.05        2.96      1.16 o 
  -6   1   9        0.62        0.23      0.43 o 
  -5   1   9        0.61        0.86      0.42 o 
  -4   1   9       41.19       43.64      1.21 o 
  -3   1   9       16.36       14.85      1.21 o 
  -2   1   9        0.02       -0.23      0.23 o 
  -1   1   9      328.73      315.43      3.61 o 
   0   1   9      199.12      195.34      2.37 o 
   1   1   9       21.11       18.55      0.60 o 
   2   1   9        4.14        2.94      0.27 o 
   3   1   9       16.87       15.00      0.50 o 
   4   1   9        1.15        2.05      0.34 o 
   5   1   9       86.01       79.49      1.51 o 
   6   1   9       19.35       19.47      0.78 o 
   7   1   9        0.48       -0.05      0.35 o 
  -7   2   9        0.29       -0.13      0.77 o 
  -6   2   9        9.12       12.68      0.96 o 
  -5   2   9       12.11       10.37      0.69 o 
  -4   2   9       17.85       17.17      0.87 o 
  -3   2   9       23.27       21.81      0.61 o 
  -2   2   9        0.05        0.38      0.19 o 
  -1   2   9      949.57      931.91     10.83 o 
   0   2   9        2.19        3.03      0.38 o 
   1   2   9      673.76      653.22     10.44 o 
   2   2   9        0.08       -0.15      0.18 o 
   3   2   9      124.68      107.84      2.35 o 
   4   2   9      131.21      133.94      2.30 o 
   5   2   9        0.80        1.93      0.40 o 
   6   2   9       12.05       11.79      0.65 o 
   7   2   9        1.28        1.76      0.55 o 
   8   2   9        8.22        8.50      1.33 o 
  -7   3   9        0.70        0.13      0.54 o 
  -6   3   9       14.10       16.40      0.92 o 
  -5   3   9        0.11       -0.28      0.36 o 
  -4   3   9        0.61        0.61      0.35 o 
  -3   3   9        7.26        6.54      0.60 o 
  -2   3   9       73.28       71.16      1.09 o 
  -1   3   9       12.37       12.54      0.64 o 
   0   3   9       22.15       24.19      0.54 o 
   1   3   9      371.72      365.87      5.04 o 
   2   3   9        7.08        8.90      0.46 o 
   3   3   9        6.82        5.35      0.42 o 
   4   3   9       15.44       14.49      0.73 o 
   5   3   9       20.00       18.18      0.86 o 
   6   3   9       30.84       31.74      1.13 o 
   7   3   9       20.28       23.63      1.17 o 
   8   3   9        6.41        7.87      0.76 o 
  -7   4   9        7.40        8.99      0.82 o 
  -6   4   9        0.20        0.18      0.44 o 
  -5   4   9        6.09        5.94      0.89 o 
  -4   4   9        2.72        3.35      0.36 o 
  -3   4   9       49.18       48.98      1.29 o 
  -2   4   9      402.38      402.92      4.92 o 
  -1   4   9        4.15        2.73      0.30 o 
   0   4   9      177.39      165.53      2.24 o 
   1   4   9      130.04      121.81      1.99 o 
   2   4   9       16.15       16.32      0.63 o 
   3   4   9      537.08      533.35      8.41 o 
   4   4   9       15.43       14.93      1.05 o 
   5   4   9        5.91        7.15      0.59 o 
   6   4   9       12.18       11.54      0.73 o 
   7   4   9        8.92        9.24      0.92 o 
   8   4   9        0.00        0.02      0.35 o 
  -6   5   9        0.54        1.01      0.62 o 
  -5   5   9        0.41       -0.37      0.37 o 
  -4   5   9        4.39        5.25      1.11 o 
  -3   5   9        9.46        9.06      0.44 o 
  -2   5   9       25.93       28.11      0.74 o 
  -1   5   9       36.90       40.61      0.84 o 
   0   5   9      227.64      227.52      2.91 o 
   1   5   9        0.06        0.39      0.41 o 
   2   5   9       39.09       38.28      0.93 o 
   3   5   9      271.47      265.05      4.58 o 
   4   5   9        7.55        6.76      0.63 o 
   5   5   9       34.76       35.69      1.19 o 
   6   5   9       28.31       27.75      1.21 o 
   7   5   9        3.06        3.29      0.55 o 
   8   5   9        0.07        0.21      0.41 o 
  -6   6   9        0.00       -0.40      0.40 o 
  -5   6   9        0.04        0.27      0.71 o 
  -4   6   9        2.92        3.26      0.39 o 
  -3   6   9       73.59       81.78      2.20 o 
  -2   6   9        5.48        4.92      0.36 o 
  -1   6   9       12.08       14.05      0.51 o 
   0   6   9       97.73       97.91      1.72 o 
   1   6   9       18.95       14.81      0.56 o 
   2   6   9      131.25      130.93      2.12 o 
   3   6   9        0.04        0.33      0.28 o 
   4   6   9       10.50       10.62      0.64 o 
   5   6   9       55.49       59.06      1.73 o 
   6   6   9       35.14       35.53      1.27 o 
   7   6   9        0.38        0.21      0.41 o 
   8   6   9        2.72        2.62      0.58 o 
  -5   7   9       20.66       22.77      1.09 o 
  -4   7   9        0.02       -0.25      0.28 o 
  -3   7   9        1.08        1.10      0.33 o 
  -2   7   9       31.46       26.98      0.92 o 
  -1   7   9        1.32        0.71      0.27 o 
   0   7   9       23.48       16.63      0.97 o 
   1   7   9      109.58      106.39      1.82 o 
   2   7   9      152.92      161.01      2.55 o 
   3   7   9        6.17        6.13      0.47 o 
   4   7   9       33.09       33.50      1.42 o 
   5   7   9       21.35       23.63      1.04 o 
   6   7   9       13.15       10.93      1.36 o 
   7   7   9        0.45        3.12      2.80 o 
  -4   8   9        5.57        5.19      0.55 o 
  -3   8   9        1.58        1.49      0.42 o 
  -2   8   9       32.51       33.97      1.00 o 
  -1   8   9        0.71        2.67      0.46 o 
   0   8   9        0.13       -0.21      0.32 o 
   1   8   9        4.15        2.38      0.63 o 
   2   8   9       20.80       23.13      0.87 o 
   3   8   9       17.88       17.39      1.12 o 
   4   8   9       17.54       19.36      1.23 o 
   5   8   9       21.73       18.68      1.77 o 
   6   8   9        0.04       -0.03      0.51 o 
   7   8   9       14.30       17.02      3.20 o 
  -3   9   9        2.58        1.86      0.44 o 
  -2   9   9        1.29        1.57      0.48 o 
  -1   9   9        0.15        0.49      0.37 o 
   0   9   9        4.04        6.20      0.59 o 
   1   9   9       28.19       33.43      1.12 o 
   2   9   9       23.57       26.94      2.18 o 
   3   9   9        9.91        8.65      0.87 o 
   4   9   9       85.85       99.29      3.05 o 
   5   9   9        8.89        6.64      0.87 o 
   6   9   9        1.76        2.49      0.74 o 
  -2  10   9        2.25        1.36      0.48 o 
  -1  10   9       12.17       11.51      0.82 o 
   0  10   9        3.02        1.04      0.41 o 
   1  10   9        0.31        0.50      0.45 o 
   2  10   9       29.83       29.74      1.54 o 
   3  10   9        0.02        1.26      0.64 o 
   4  10   9        7.15        3.88      0.75 o 
   5  10   9        5.38        5.10      0.87 o 
   0  11   9        1.01        0.30      0.43 o 
   1  11   9        6.74        5.88      0.64 o 
   2  11   9        0.13       -0.37      0.51 o 
   3  11   9        8.63        9.64      1.00 o 
  -3  -5  10       39.07       39.66      1.70 o 
  -2  -5  10        8.75        7.68      0.98 o 
  -1  -5  10       81.09       82.57      2.49 o 
   0  -5  10        3.96        3.01      0.69 o 
   1  -5  10        8.74        6.54      0.61 o 
  -5  -4  10       13.97       10.09      1.06 o 
  -4  -4  10        8.61        7.20      1.05 o 
  -3  -4  10        3.28        2.68      0.73 o 
  -2  -4  10        3.33        1.56      0.61 o 
  -1  -4  10      111.07      111.03      2.87 o 
   0  -4  10       14.65       18.40      0.91 o 
   1  -4  10        4.29        5.35      1.00 o 
   2  -4  10       10.22       11.58      1.09 o 
   3  -4  10        8.06        8.33      0.94 o 
  -6  -3  10        8.63       13.36      1.91 o 
  -5  -3  10       42.73       42.11      1.32 o 
  -4  -3  10       44.84       42.11      1.28 o 
  -3  -3  10       10.62        8.05      0.59 o 
  -2  -3  10       34.99       34.93      1.13 o 
  -1  -3  10       10.74       11.16      0.73 o 
   0  -3  10       44.96       45.74      1.06 o 
   1  -3  10       76.45       77.58      1.48 o 
   2  -3  10        0.38       -0.03      0.35 o 
   3  -3  10       10.89        8.99      0.63 o 
   4  -3  10        3.67        4.04      0.73 o 
  -6  -2  10        1.22        3.30      0.57 o 
  -5  -2  10       21.84       22.87      1.36 o 
  -4  -2  10        6.95        4.33      0.51 o 
  -3  -2  10       92.86       83.24      1.84 o 
  -2  -2  10      218.64      218.70      3.60 o 
  -1  -2  10        1.75        1.77      0.30 o 
   0  -2  10       16.92       16.00      0.73 o 
   1  -2  10       63.97       66.96      1.32 o 
   2  -2  10       17.22       14.43      0.73 o 
   3  -2  10       18.90       22.38      0.78 o 
   4  -2  10        6.40        6.80      0.54 o 
   5  -2  10        3.25        2.50      0.51 o 
  -6  -1  10       15.70       14.97      0.85 o 
  -5  -1  10        0.37       -0.21      0.38 o 
  -4  -1  10        5.75        8.09      0.62 o 
  -3  -1  10       21.26       23.66      0.94 o 
  -2  -1  10      107.80      105.28      1.71 o 
  -1  -1  10       24.54       23.39      0.72 o 
   0  -1  10      215.52      206.68      3.21 o 
   1  -1  10       43.18       40.24      1.39 o 
   2  -1  10        0.20        0.63      0.24 o 
   3  -1  10      149.15      151.56      2.08 o 
   4  -1  10       22.36       24.53      0.82 o 
   5  -1  10        1.32        0.60      0.39 o 
   6  -1  10        0.92        1.33      0.52 o 
  -7   0  10        2.18        5.71      1.64 o 
  -6   0  10       59.80       59.16      1.61 o 
  -5   0  10       32.08       25.02      1.02 o 
  -4   0  10      128.73      110.01      2.18 o 
  -3   0  10       75.73       74.19      1.68 o 
  -2   0  10       13.35       13.54      0.53 o 
  -1   0  10      120.56      126.13      2.00 o 
   0   0  10      142.12      144.23      2.19 o 
   1   0  10        4.02        3.23      0.25 o 
   2   0  10        7.19        6.25      0.41 o 
   3   0  10        3.77        3.67      0.40 o 
   4   0  10        0.05       -0.08      0.24 o 
   5   0  10        0.14        0.13      0.30 o 
   6   0  10       18.52       20.81      1.24 o 
  -7   1  10       12.69       14.06      0.98 o 
  -6   1  10       19.72       16.48      0.98 o 
  -5   1  10       71.68       83.81      1.89 o 
  -4   1  10       24.24       20.92      0.88 o 
  -3   1  10       24.41       22.62      0.87 o 
  -2   1  10      152.53      160.23      2.36 o 
  -1   1  10        4.09        3.53      0.71 o 
   0   1  10      141.48      140.04      1.85 o 
   1   1  10        0.84        1.06      0.22 o 
   2   1  10      499.63      476.10     10.93 o 
   3   1  10        4.45        4.06      0.33 o 
   4   1  10        3.17        3.81      0.35 o 
   5   1  10       46.21       48.10      1.29 o 
   6   1  10       19.39       18.87      0.91 o 
   7   1  10        5.40        5.39      0.59 o 
  -7   2  10       11.69       12.93      0.92 o 
  -6   2  10        8.37       11.29      0.82 o 
  -5   2  10        0.37        0.39      0.43 o 
  -4   2  10      122.29      128.61      2.45 o 
  -3   2  10       20.00       21.83      1.00 o 
  -2   2  10      327.12      330.40      5.52 o 
  -1   2  10       55.73       53.12      1.20 o 
   0   2  10       39.33       41.90      0.83 o 
   1   2  10      240.53      219.70      4.45 o 
   2   2  10       78.42       83.67      1.57 o 
   3   2  10       31.25       33.95      1.18 o 
   4   2  10       32.92       25.19      1.00 o 
   5   2  10        1.57        0.73      0.55 o 
   6   2  10        7.11        6.07      0.59 o 
   7   2  10       16.52       18.11      0.91 o 
  -7   3  10        1.33        0.47      0.54 o 
  -6   3  10        0.00        0.70      0.65 o 
  -5   3  10        1.68        0.40      0.44 o 
  -4   3  10       20.78       18.38      0.85 o 
  -3   3  10       30.59       34.04      0.83 o 
  -2   3  10       29.51       29.60      0.72 o 
  -1   3  10      197.27      195.30      2.63 o 
   0   3  10       13.74       11.63      0.46 o 
   1   3  10      165.13      150.46      3.48 o 
   2   3  10      205.21      186.99      2.86 o 
   3   3  10       12.66       12.10      0.56 o 
   4   3  10      333.44      315.41     10.28 o 
   5   3  10       43.16       43.85      1.40 o 
   6   3  10        0.18       -0.30      0.31 o 
   7   3  10        1.33        0.63      0.43 o 
  -6   4  10        2.79        2.17      0.56 o 
  -5   4  10        9.33       13.67      0.98 o 
  -4   4  10        5.28        5.83      0.67 o 
  -3   4  10        0.06        0.07      0.24 o 
  -2   4  10      137.55      137.69      2.01 o 
  -1   4  10       13.94       16.26      0.59 o 
   0   4  10       80.79       81.27      1.66 o 
   1   4  10       96.95      104.25      2.62 o 
   2   4  10      120.44      107.20      1.87 o 
   3   4  10       48.68       45.73      1.08 o 
   4   4  10       16.54       20.93      1.24 o 
   5   4  10        3.96        2.65      0.46 o 
   6   4  10        4.72        4.75      0.59 o 
   7   4  10        3.63        2.00      0.49 o 
  -6   5  10        0.72       -0.24      0.62 o 
  -5   5  10        1.11        0.61      0.58 o 
  -4   5  10        9.54       10.95      0.67 o 
  -3   5  10        2.94        3.82      0.38 o 
  -2   5  10        0.02       -0.10      0.24 o 
  -1   5  10       14.14       12.22      0.95 o 
   0   5  10       16.04       12.72      0.56 o 
   1   5  10       88.15       89.94      1.60 o 
   2   5  10       44.78       42.56      1.89 o 
   3   5  10       42.51       45.06      1.28 o 
   4   5  10        2.53        1.86      0.46 o 
   5   5  10        2.53        2.43      0.47 o 
   6   5  10       63.55       74.57      2.80 o 
   7   5  10       18.32       15.07      0.90 o 
  -5   6  10        1.30        0.68      0.43 o 
  -4   6  10        8.87        9.43      0.78 o 
  -3   6  10       27.56       32.35      0.92 o 
  -2   6  10        1.41        1.32      0.30 o 
  -1   6  10        0.76        0.32      0.24 o 
   0   6  10        4.83        2.57      0.31 o 
   1   6  10       46.46       40.81      0.99 o 
   2   6  10      126.91      118.18      2.04 o 
   3   6  10       46.83       57.65      1.53 o 
   4   6  10        0.49        0.58      0.37 o 
   5   6  10        0.00       -0.01      0.37 o 
   6   6  10       10.81       14.22      2.34 o 
   7   6  10        0.22       -0.07      0.37 o 
  -5   7  10        4.26        6.04      0.64 o 
  -4   7  10       10.38        8.11      0.88 o 
  -3   7  10       35.23       37.88      0.98 o 
  -2   7  10       23.90       23.57      0.82 o 
  -1   7  10       54.70       53.70      1.18 o 
   0   7  10        4.83        7.76      0.46 o 
   1   7  10       34.09       33.91      1.02 o 
   2   7  10        9.77        6.46      0.45 o 
   3   7  10       11.16       14.64      0.91 o 
   4   7  10        0.00       -0.22      0.40 o 
   5   7  10       50.98       56.36      1.63 o 
   6   7  10        4.44        2.62      0.50 o 
   7   7  10        0.00        0.37      0.63 o 
  -4   8  10       16.43       18.64      1.07 o 
  -3   8  10        4.51        4.56      0.42 o 
  -2   8  10        0.00       -0.32      0.41 o 
  -1   8  10        2.41        2.26      0.53 o 
   0   8  10        3.05        2.72      0.41 o 
   1   8  10        3.40        3.72      0.50 o 
   2   8  10        0.07        0.10      0.59 o 
   3   8  10        0.94        0.66      0.51 o 
   4   8  10       12.70        9.46      0.99 o 
   5   8  10       47.57       58.76      2.30 o 
   6   8  10        0.90        1.63      1.50 o 
  -3   9  10        0.09        0.34      0.39 o 
  -2   9  10        0.20        0.20      0.39 o 
  -1   9  10        0.04       -0.02      0.37 o 
   0   9  10       26.58       24.80      0.99 o 
   1   9  10       20.58       16.12      0.81 o 
   2   9  10        1.72        3.58      0.54 o 
   3   9  10        0.38       -0.15      0.51 o 
   4   9  10        3.40        5.77      1.64 o 
   5   9  10        1.84        3.00      0.82 o 
   6   9  10        1.72        2.49      0.74 o 
  -2  10  10        0.00       -0.55      0.68 o 
  -1  10  10        1.07        0.82      0.82 o 
   0  10  10       11.71       12.22      0.77 o 
   1  10  10        3.86        2.51      0.50 o 
   2  10  10        0.62        0.45      0.61 o 
   3  10  10        0.80        1.41      0.82 o 
   4  10  10        6.88        9.15      1.84 o 
   1  11  10        4.51        3.00      0.82 o 
  -3  -4  11        4.04        2.90      0.73 o 
  -2  -4  11        5.42        3.51      0.79 o 
  -1  -4  11        2.20        1.26      0.60 o 
   0  -4  11        8.48        5.71      0.83 o 
   1  -4  11        6.79        6.93      0.78 o 
  -4  -3  11       18.05       20.55      1.11 o 
  -3  -3  11        6.31        5.33      0.60 o 
  -2  -3  11       54.84       57.47      1.53 o 
  -1  -3  11       80.88       89.12      1.99 o 
   0  -3  11        4.20        4.45      0.42 o 
   1  -3  11        0.00       -0.12      0.31 o 
   2  -3  11       30.20       31.77      1.09 o 
   3  -3  11        0.19        0.12      0.44 o 
  -5  -2  11        2.48        1.38      0.48 o 
  -4  -2  11        0.24       -0.38      0.38 o 
  -3  -2  11        4.43        4.43      0.55 o 
  -2  -2  11       24.51       25.04      0.98 o 
  -1  -2  11      103.86      108.36      2.22 o 
   0  -2  11        0.25        0.83      0.51 o 
   1  -2  11      125.53      128.08      2.11 o 
   2  -2  11        4.87        6.01      0.81 o 
   3  -2  11        0.32       -0.02      0.55 o 
   4  -2  11       27.88       31.37      1.04 o 
  -6  -1  11       35.27       40.95      1.42 o 
  -5  -1  11       34.74       37.54      1.63 o 
  -4  -1  11       10.77       12.50      0.99 o 
  -3  -1  11       12.91       10.04      0.97 o 
  -2  -1  11        4.46        4.13      0.51 o 
  -1  -1  11       27.66       25.89      0.96 o 
   0  -1  11       15.97       15.14      0.61 o 
   1  -1  11       69.27       69.35      1.35 o 
   2  -1  11       18.14       19.56      0.82 o 
   3  -1  11        7.12        8.95      0.51 o 
   4  -1  11        4.17        3.96      0.45 o 
   5  -1  11        0.37        0.18      0.53 o 
  -6   0  11        8.48        9.93      0.79 o 
  -5   0  11        0.05        0.44      0.44 o 
  -4   0  11       64.53       64.20      1.66 o 
  -3   0  11       34.08       37.98      1.48 o 
  -2   0  11       18.74       20.66      0.72 o 
  -1   0  11      102.06      101.44      3.29 o 
   0   0  11        0.21        0.32      0.39 o 
   1   0  11        0.94        1.67      0.40 o 
   2   0  11        1.22        0.31      0.30 o 
   3   0  11      115.34      114.81      1.92 o 
   4   0  11        8.38       10.08      0.53 o 
   5   0  11        2.42        2.71      0.42 o 
  -6   1  11        0.39       -0.15      0.49 o 
  -5   1  11       10.91       12.50      0.95 o 
  -4   1  11       34.33       36.78      1.22 o 
  -3   1  11       83.71       87.71      2.07 o 
  -2   1  11       22.00       21.86      0.68 o 
  -1   1  11       64.87       61.45      1.48 o 
   0   1  11        8.83        8.69      0.45 o 
   1   1  11        9.57        9.45      0.44 o 
   2   1  11       18.03       18.52      0.60 o 
   3   1  11       70.88       65.04      1.26 o 
   4   1  11       14.63       15.69      0.71 o 
   5   1  11        0.79        1.12      0.40 o 
   6   1  11        0.54        1.49      0.71 o 
  -6   2  11       26.09       28.01      1.26 o 
  -5   2  11       31.30       31.98      1.44 o 
  -4   2  11       19.40       21.63      0.93 o 
  -3   2  11        0.42        0.09      0.27 o 
  -2   2  11      253.90      253.38      3.49 o 
  -1   2  11       15.95       14.69      0.86 o 
   0   2  11       38.31       36.18      0.82 o 
   1   2  11       43.58       46.93      1.90 o 
   2   2  11        5.04        5.15      0.39 o 
   3   2  11       12.04       12.65      0.63 o 
   4   2  11        6.44        6.46      0.44 o 
   5   2  11      112.20      110.57      2.17 o 
   6   2  11        9.88        9.16      1.18 o 
  -6   3  11       10.56        9.36      0.82 o 
  -5   3  11        0.46        0.27      0.46 o 
  -4   3  11       20.90       24.53      1.80 o 
  -3   3  11        4.10        3.66      0.39 o 
  -2   3  11        2.14        2.44      0.38 o 
  -1   3  11       58.92       63.91      3.08 o 
   0   3  11        0.20       -0.15      0.21 o 
   1   3  11      109.40      101.79      1.82 o 
   2   3  11       99.00       88.92      1.93 o 
   3   3  11       19.27       20.35      0.74 o 
   4   3  11        1.03        1.09      0.55 o 
   5   3  11       22.89       22.99      1.05 o 
   6   3  11       22.07       21.47      0.92 o 
   7   3  11        3.71        5.42      0.64 o 
  -6   4  11        2.37        3.51      0.82 o 
  -5   4  11       15.64       16.05      1.36 o 
  -4   4  11        2.11        1.25      0.60 o 
  -3   4  11      166.71      171.94      5.98 o 
  -2   4  11       63.43       62.24      1.98 o 
  -1   4  11       70.67       63.62      1.17 o 
   0   4  11      381.39      360.17      7.55 o 
   1   4  11       20.42       18.10      0.64 o 
   2   4  11        1.14        1.94      0.31 o 
   3   4  11       62.02       55.25      1.24 o 
   4   4  11       17.69       16.28      2.05 o 
   5   4  11        0.57       -0.03      0.57 o 
   6   4  11        8.77        9.29      0.73 o 
   7   4  11       35.84       43.80      1.87 o 
  -5   5  11        7.85        9.11      0.95 o 
  -4   5  11        0.00       -0.46      0.52 o 
  -3   5  11       12.64       13.92      0.58 o 
  -2   5  11      105.58      110.97      1.75 o 
  -1   5  11       25.81       25.32      1.15 o 
   0   5  11       41.74       36.19      0.94 o 
   1   5  11       49.18       41.32      1.04 o 
   2   5  11        1.09        0.52      0.28 o 
   3   5  11       54.72       47.78      1.38 o 
   4   5  11       84.21       84.44      2.07 o 
   5   5  11       29.46       31.65      1.19 o 
   6   5  11        2.77        3.46      0.59 o 
   7   5  11        0.23        0.37      0.50 o 
  -5   6  11        1.59        0.91      0.62 o 
  -4   6  11        5.87        7.43      0.62 o 
  -3   6  11       51.99       51.23      1.09 o 
  -2   6  11       33.87       32.70      0.82 o 
  -1   6  11      113.02      110.80      2.05 o 
   0   6  11       20.07       18.25      0.98 o 
   1   6  11        3.68        4.25      0.54 o 
   2   6  11      119.94      126.10      2.17 o 
   3   6  11        8.44        8.88      0.65 o 
   4   6  11        0.38        0.98      0.41 o 
   5   6  11        0.59        0.66      0.47 o 
   6   6  11        4.43        5.16      0.65 o 
   7   6  11        4.60        4.75      0.65 o 
  -4   7  11        1.02        0.76      0.50 o 
  -3   7  11       12.78       14.91      0.63 o 
  -2   7  11        1.57        1.71      0.32 o 
  -1   7  11        0.76        1.22      0.31 o 
   0   7  11       41.44       40.59      1.04 o 
   1   7  11        2.83        1.47      0.31 o 
   2   7  11        2.33        2.11      0.33 o 
   3   7  11        1.31        2.11      0.38 o 
   4   7  11        6.92        6.26      0.60 o 
   5   7  11       25.17       24.48      1.62 o 
   6   7  11       31.38       38.57      1.74 o 
  -3   8  11        0.60        0.55      0.34 o 
  -2   8  11        6.18        9.14      0.58 o 
  -1   8  11        1.92        0.57      0.31 o 
   0   8  11        1.47        1.05      0.33 o 
   1   8  11       75.69       78.17      2.05 o 
   2   8  11       30.31       25.39      1.36 o 
   3   8  11        1.37        0.99      0.95 o 
   4   8  11        2.25        2.41      0.75 o 
   5   8  11        0.94        0.95      1.64 o 
   6   8  11        0.90        1.35      1.16 o 
  -2   9  11        2.35        2.62      0.52 o 
  -1   9  11        8.27        9.37      0.68 o 
   0   9  11        7.37        5.24      0.56 o 
   1   9  11        7.02        7.41      0.66 o 
   2   9  11        3.01        2.75      0.47 o 
   3   9  11        6.37        7.85      0.88 o 
   4   9  11       16.37       14.38      1.24 o 
   5   9  11        1.25        1.23      0.64 o 
  -1  10  11        0.57        1.09      0.68 o 
   0  10  11       11.62       15.65      0.87 o 
   1  10  11        1.49        1.75      0.57 o 
   2  10  11        9.61        9.09      0.88 o 
   3  10  11        2.54        3.10      1.43 o 
  -2  -3  12        1.89        0.99      0.57 o 
  -1  -3  12       19.46       21.63      1.02 o 
   0  -3  12       27.89       29.77      0.91 o 
   1  -3  12        0.00       -0.36      0.36 o 
  -4  -2  12        5.19        6.47      0.66 o 
  -3  -2  12       32.82       36.40      1.29 o 
  -2  -2  12        3.97        4.82      0.58 o 
  -1  -2  12       11.56       14.86      0.87 o 
   0  -2  12       49.91       52.71      1.23 o 
   1  -2  12       28.78       31.61      1.06 o 
   2  -2  12       15.10       15.03      0.78 o 
   3  -2  12        2.36        1.73      0.95 o 
  -5  -1  12       12.42       10.77      1.64 o 
  -4  -1  12        0.20        0.05      0.44 o 
  -3  -1  12       81.86       79.54      1.91 o 
  -2  -1  12       65.40       71.32      2.07 o 
  -1  -1  12        3.28        2.40      0.69 o 
   0  -1  12       10.55       11.55      0.58 o 
   1  -1  12        4.01        4.31      0.51 o 
   2  -1  12        5.45        3.46      0.50 o 
   3  -1  12        2.85        3.55      0.51 o 
   4  -1  12       63.97       65.59      2.28 o 
  -5   0  12        0.00       -0.30      0.44 o 
  -4   0  12        6.09        5.12      0.60 o 
  -3   0  12       59.81       63.07      1.64 o 
  -2   0  12      125.37      135.13      2.18 o 
  -1   0  12       30.18       30.89      0.95 o 
   0   0  12       40.01       37.60      1.10 o 
   1   0  12        7.16        5.74      0.50 o 
   2   0  12       46.54       47.31      1.27 o 
   3   0  12       16.34       19.03      0.71 o 
   4   0  12        2.89        1.64      0.37 o 
   5   0  12        2.75        3.41      0.95 o 
  -5   1  12        2.46        2.14      0.55 o 
  -4   1  12       26.44       24.25      1.07 o 
  -3   1  12        8.20        9.14      0.69 o 
  -2   1  12        0.51        0.70      0.28 o 
  -1   1  12       82.28       81.99      1.53 o 
   0   1  12       52.00       51.98      1.22 o 
   1   1  12        0.95        0.49      0.32 o 
   2   1  12        0.02        0.06      0.25 o 
   3   1  12        0.04       -0.25      0.30 o 
   4   1  12        2.00        2.00      0.37 o 
   5   1  12        5.91        8.55      0.68 o 
  -5   2  12       10.68       10.15      0.77 o 
  -4   2  12       46.14       44.41      1.62 o 
  -3   2  12       34.72       39.54      2.31 o 
  -2   2  12        0.62        0.20      0.45 o 
  -1   2  12        4.27        5.49      0.71 o 
   0   2  12       16.21       14.84      0.83 o 
   1   2  12       27.47       26.06      0.81 o 
   2   2  12       66.78       63.25      1.59 o 
   3   2  12       18.78       17.15      0.73 o 
   4   2  12        4.31        4.46      0.42 o 
   5   2  12        7.50        7.74      0.63 o 
   6   2  12        6.26        7.09      1.09 o 
  -5   3  12        0.08       -0.11      0.68 o 
  -4   3  12        6.08        5.68      0.71 o 
  -3   3  12        1.55        2.21      0.39 o 
  -2   3  12       37.66       38.16      2.04 o 
  -1   3  12        6.34        5.74      0.69 o 
   0   3  12        0.07       -0.17      0.23 o 
   1   3  12       96.74      100.96      2.95 o 
   2   3  12       48.94       50.19      1.19 o 
   3   3  12        0.23        0.46      0.57 o 
   4   3  12        0.01       -0.12      0.38 o 
   5   3  12        0.46        0.00      0.34 o 
   6   3  12        0.27        0.25      0.54 o 
  -5   4  12        6.16        6.22      2.66 o 
  -4   4  12        0.66        0.71      0.62 o 
  -3   4  12       27.80       28.94      0.92 o 
  -2   4  12       55.00       57.68      1.55 o 
  -1   4  12        1.25        0.91      0.26 o 
   0   4  12       21.83       22.61      1.52 o 
   1   4  12       10.50        9.23      0.91 o 
   2   4  12       40.23       39.47      1.28 o 
   3   4  12        1.39        0.78      0.33 o 
   4   4  12       77.05       72.69      1.99 o 
   5   4  12       15.10       12.93      0.93 o 
   6   4  12        2.61        3.22      0.55 o 
  -5   5  12        4.18        4.30      0.89 o 
  -4   5  12       20.39       21.84      1.28 o 
  -3   5  12        7.25        7.32      0.56 o 
  -2   5  12        0.00        0.47      0.30 o 
  -1   5  12       16.34       16.35      0.58 o 
   0   5  12       56.01       63.88      1.35 o 
   1   5  12       51.48       44.37      1.24 o 
   2   5  12        0.29       -0.02      0.25 o 
   3   5  12       18.76       23.41      0.91 o 
   4   5  12       17.88       22.59      3.01 o 
   5   5  12       11.36        9.94      1.32 o 
   6   5  12        0.35        0.49      0.47 o 
  -4   6  12       28.80       34.93      2.32 o 
  -3   6  12        4.22        3.56      0.38 o 
  -2   6  12       13.08       11.26      0.55 o 
  -1   6  12       21.58       18.47      0.73 o 
   0   6  12       15.80       17.07      0.79 o 
   1   6  12       41.21       46.19      2.72 o 
   2   6  12        1.23        0.23      0.31 o 
   3   6  12       21.92       21.40      1.01 o 
   4   6  12        7.25       11.40      1.30 o 
   5   6  12        8.50       11.10      0.98 o 
   6   6  12       55.20       60.02      1.89 o 
  -4   7  12        0.05        0.27      0.95 o 
  -3   7  12        5.67        7.67      0.49 o 
  -2   7  12        0.60        0.37      0.33 o 
  -1   7  12       15.70       20.60      0.93 o 
   0   7  12        0.03       -0.14      0.28 o 
   1   7  12       16.27       16.82      0.71 o 
   2   7  12        9.66       10.17      0.56 o 
   3   7  12       66.18       67.24      1.81 o 
   4   7  12       26.28       25.95      1.10 o 
   5   7  12        0.56        0.36      0.47 o 
  -3   8  12        6.66        4.77      0.82 o 
  -2   8  12        8.36        8.11      0.56 o 
  -1   8  12        2.60        2.94      0.39 o 
   0   8  12        9.83       10.84      0.58 o 
   1   8  12       21.52       17.07      1.34 o 
   2   8  12        4.93        5.02      0.58 o 
   3   8  12        2.87        2.52      1.57 o 
   4   8  12       11.03       15.86      1.24 o 
   5   8  12        6.42        6.86      1.16 o 
  -1   9  12        2.39        2.87      0.51 o 
   0   9  12        6.79        7.33      0.65 o 
   1   9  12        1.44        2.69      0.59 o 
   2   9  12       10.41       12.24      0.99 o 
   3   9  12        0.17        0.07      0.64 o 
   4   9  12        3.15        2.73      0.82 o 
   1  10  12        1.62        0.95      0.68 o 
   2  10  12        0.71        2.05      0.68 o 
  -1  -2  13       10.47        9.55      1.50 o 
   0  -2  13        0.60       -0.14      0.82 o 
  -3  -1  13        4.24        3.32      0.57 o 
  -2  -1  13       11.49       12.74      0.82 o 
  -1  -1  13       73.97       80.93      1.78 o 
   0  -1  13        8.57        9.98      0.59 o 
   1  -1  13       12.12       11.09      0.69 o 
   2  -1  13        4.61        3.36      0.56 o 
  -4   0  13        9.01       10.62      0.83 o 
  -3   0  13        5.09        4.79      0.63 o 
  -2   0  13        8.79       11.12      0.77 o 
  -1   0  13        0.00        0.10      0.51 o 
   0   0  13      117.90      123.51      3.25 o 
   1   0  13       75.31       81.95      4.72 o 
   2   0  13       13.28       17.01      1.04 o 
   3   0  13        0.20        0.06      0.47 o 
  -4   1  13        9.55        9.72      0.89 o 
  -3   1  13       32.36       32.95      2.34 o 
  -2   1  13       60.01       63.73      1.44 o 
  -1   1  13        2.96        2.87      0.45 o 
   0   1  13        1.65        0.52      0.41 o 
   1   1  13       55.16       61.56      2.10 o 
   2   1  13        7.42        7.32      0.76 o 
   3   1  13       95.51      108.23      1.95 o 
   4   1  13       20.27       21.04      0.77 o 
  -4   2  13        9.67       10.57      0.92 o 
  -3   2  13       39.67       41.30      2.37 o 
  -2   2  13        0.14       -0.29      0.30 o 
  -1   2  13       38.70       41.11      1.40 o 
   0   2  13       27.00       25.23      1.74 o 
   1   2  13        2.82        2.08      0.47 o 
   2   2  13       51.75       55.97      1.33 o 
   3   2  13       34.34       38.11      1.41 o 
   4   2  13        2.26        2.61      0.45 o 
  -4   3  13        0.03        0.28      0.53 o 
  -3   3  13        5.87        6.31      0.79 o 
  -2   3  13       17.57       16.92      0.75 o 
  -1   3  13       27.04       29.71      0.98 o 
   0   3  13       55.17       57.46      2.26 o 
   1   3  13       16.75       18.98      0.71 o 
   2   3  13       24.13       22.09      0.81 o 
   3   3  13       15.51       18.47      1.38 o 
   4   3  13        6.47        7.63      1.02 o 
   5   3  13       10.62       10.25      0.70 o 
  -4   4  13       21.53       22.72      1.22 o 
  -3   4  13        4.73        3.42      0.51 o 
  -2   4  13        0.39        0.83      0.51 o 
  -1   4  13        5.14        4.77      0.45 o 
   0   4  13        0.00       -0.09      0.28 o 
   1   4  13       35.06       37.85      1.18 o 
   2   4  13       47.69       48.69      2.97 o 
   3   4  13        3.17        4.78      1.06 o 
   4   4  13       12.10       13.74      1.57 o 
   5   4  13       35.93       44.91      1.58 o 
  -4   5  13        2.92        2.74      1.16 o 
  -3   5  13       10.39       12.04      0.66 o 
  -2   5  13        0.90        0.26      0.34 o 
  -1   5  13        3.53        3.90      0.53 o 
   0   5  13       17.07       12.40      1.04 o 
   1   5  13        9.72       10.37      0.56 o 
   2   5  13       32.63       39.77      2.17 o 
   3   5  13        2.16        2.99      0.43 o 
   4   5  13       11.11       11.03      0.83 o 
   5   5  13        2.06        2.87      0.56 o 
  -3   6  13       10.84       11.03      0.81 o 
  -2   6  13        0.10       -0.25      0.28 o 
  -1   6  13        0.00        0.14      0.31 o 
   0   6  13        6.02        8.19      0.85 o 
   1   6  13        1.57        3.00      0.47 o 
   2   6  13       20.27       22.71      0.81 o 
   3   6  13       24.31       27.81      1.54 o 
   4   6  13       43.48       45.14      1.55 o 
   5   6  13        0.01        0.11      0.68 o 
  -3   7  13        1.28        1.17      0.55 o 
  -2   7  13        0.02       -0.24      0.33 o 
  -1   7  13       15.92       15.70      0.68 o 
   0   7  13        0.46        0.31      0.31 o 
   1   7  13        6.96        9.62      1.44 o 
   2   7  13       10.88        9.67      0.67 o 
   3   7  13        0.55        0.60      0.47 o 
   4   7  13       12.80       14.54      0.92 o 
  -2   8  13        0.98        0.27      0.68 o 
  -1   8  13        6.23        4.78      0.57 o 
   0   8  13        5.96        5.54      0.46 o 
   1   8  13        3.70        3.52      0.46 o 
   2   8  13        9.54       10.47      0.64 o 
   3   8  13        0.13        0.76      0.64 o 
   4   8  13        0.38        1.18      0.75 o 
   0   9  13        0.01       -0.27      0.55 o 
   1   9  13        0.37        0.48      0.47 o 
   2   9  13        2.17        1.71      0.68 o 
  -1   0  14       12.81       15.90      0.79 o 
   0   0  14        0.55       -0.44      0.44 o 
   1   0  14        5.26        5.86      0.82 o 
  -2   1  14        7.67        7.66      0.80 o 
  -1   1  14        0.08       -0.34      0.34 o 
   0   1  14        0.02        0.42      0.41 o 
   1   1  14       32.18       32.36      1.49 o 
   2   1  14       22.25       23.70      1.09 o 
  -3   2  14       14.98       18.29      1.19 o 
  -2   2  14        0.32        0.53      0.37 o 
  -1   2  14       66.83       73.22      1.65 o 
   0   2  14       58.77       65.46      1.82 o 
   1   2  14        1.55        0.75      0.53 o 
   2   2  14        6.66        7.96      0.69 o 
   3   2  14        3.20        6.10      0.75 o 
  -3   3  14       22.35       25.60      1.28 o 
  -2   3  14        1.01        0.97      0.38 o 
  -1   3  14        0.00       -0.35      0.38 o 
   0   3  14        0.51        0.08      1.02 o 
   1   3  14        1.11        0.42      0.42 o 
   2   3  14       40.62       44.64      1.86 o 
   3   3  14       42.79       45.24      1.64 o 
  -3   4  14        0.44        0.84      0.62 o 
  -2   4  14       29.19       34.44      1.12 o 
  -1   4  14        1.32        1.04      0.42 o 
   0   4  14        3.17        2.55      0.66 o 
   1   4  14       21.10       19.16      0.79 o 
   2   4  14       17.91       18.59      0.81 o 
   3   4  14       10.43       14.25      1.00 o 
   4   4  14        0.48        0.20      0.42 o 
  -3   5  14        0.91        0.27      0.95 o 
  -2   5  14       14.12       14.54      0.82 o 
  -1   5  14       11.89       11.16      1.16 o 
   0   5  14        1.05        0.60      0.59 o 
   1   5  14        3.07        2.48      0.43 o 
   2   5  14        1.24        1.83      0.41 o 
   3   5  14        8.72       11.11      0.64 o 
   4   5  14        2.98        2.18      0.56 o 
  -2   6  14        0.01       -0.03      0.38 o 
  -1   6  14        1.77        1.42      0.37 o 
   0   6  14       27.55       27.73      1.16 o 
   1   6  14        9.42        9.44      0.91 o 
   2   6  14        0.09       -0.11      0.33 o 
   3   6  14        2.42        1.36      0.39 o 
  -1   7  14        0.32       -0.28      0.37 o 
   0   7  14       11.34       12.37      0.64 o 
   1   7  14        5.32        4.38      0.46 o 
   2   7  14        3.30        3.22      0.51 o 
   3   7  14        0.75       -0.05      0.47 o 
   1   8  14        6.98        4.91      0.82 o 
   2   8  14        3.93        3.00      0.82 o 
   0   3  15        4.50        4.50      0.82 o 
   0   4  15        2.25        0.15      0.61 o 
   1   4  15        4.84        5.21      0.82 o 
   0   5  15        0.01        0.00      0.55 o 
                                                 
